# Supplementary material for: Biglycan-driven risk stratification in ZFTA-RELA fusion supratentorial ependymomas through transcriptome profiling
Source: Acta Neuropathol Commun. 2025 Jan 7;13:4. doi: 10.1186/s40478-024-01921-w (PMC11706152; doi:10.1186/s40478-024-01921-w)
Supplement: Supplementary file 1 — Supplementary Material 1 [file 40478_2024_1921_MOESM1_ESM.xlsx]

## Sheet: ST1
Suppl. Table 1	Clinical Data
Number	Age	Sex	M stage	Removal	RT	CHT	Rec	PFS	Outcome	OS
1	5	0	M3	NTR	Local	1	1	48	AWD	101
2	8	0	M0	GTR	Local	0	0	62	NED	62
3	6	0	M0	GTR	CSI	1	1	44	AWD	122
4	6	1	M0	NTR	Local	0	1	24	DOD	37
5	5	1	M0	GTR	Local	1	1	15	DOD	48
6	6	1	M0	GTR	Local	1	0	93	NED	93
7	5	1	M0	GTR	Local	1	1	94	DOD	132
8	4	0	M0	GTR	Local	0	1	22	DOD	71
9	12	1	M0	NTR	Local	0	1	12	AWD	56
10	8	0	M0	GTR	Local	0	1	22	DOD	34
11	8	0	M0	GTR	Local	1	1	37	AWD	212
12	16	1	M0	GTR	Local	1	1	10	DOD	60
13	4	1	M0	GTR	Local	0	1	16	AWD	36
14	19	1	M0	GTR	Local	1	0	170	NED	170
15	25	1	M0	NTR	CSI	1	1	28	DOD	43
16	10	1	M0	NTR	Local	0	1	18	AWD	60
17	4	0	M0	NTR	Local	1	0	144	NED	144
18	11	0	M0	GTR	Local	0	1	36	DOD	61
19	7	1	M0	NTR	CSI	0	1	7	DOD	72
20	25	1	M0	GTR	Local	0	1	48	DOD	108
21	6	0	M0	NTR	Local	1	1	25	AWD	96
22	22	1	M0	NTR	Local	0	1	14	AWD	61
23	5	0	M0	GTR	Local	1	0	120	NED	120
24	10	0	M0	GTR	Local	1	0	132	NED	132
25	14	1	M0	GTR	Local	0	0	24	NED	24
26	16	1	M0	GTR	CSI	1	1	18	DOD	51
27	5	1	M0	NTR	Local	0	0	36	NED	36
28	6	1	M0	GTR	CSI	1	1	182	NED	192
29	17	1	M0	NTR	Local	0	1	14	NED	180
30	5	0	M0	NTR	Local	1	0	94	NED	94
31	8	1	M0	GTR	CSI	1	1	12	DOD	54
32	10	1	M0	GTR	Local	1	0	72	NED	72
33	8	0	M0	GTR	Local	0	1	78	DOD	98
34	4	0	M0	NTR	Local	1	0	132	NED	132
35	30	1	M0	GTR	Local	0	0	88	NED	88
36	6	1	M0	GTR	Local	1	1	88	AWD	122
37	8	0	M3	NTR	CSI	1	1	11	DOD	12
38	14	1	M0	NTR	Local	1	1	41	AWD	112
39	9	1	M0	GTR	Local	0	0	132	NED	132
40	12	1	M0	GTR	Local	1	0	132	NED	132
41	35	0	M0	GTR	Local	0	1	142	AWD	168
42	17	1	M0	NTR	Local	0	1	26	AWD	168
43	5	1	M0	GTR	CSI	1	0	63	NED	63
44	17	1	M0	NTR	Local	0	1	12	AWD	36
45	4	1	M0	NTR	Local	1	0	60	NED	60
46	5	1	M0	NTR	Local	1	1	12	AWD	96
47	7	0	M0	NTR	Local	1	1	48	AWD	90
48	4	0	M3	NTR	Local	0	1	12	AWD	108
49	11	1	M0	NTR	Local	1	0	144	NED	144
50	5	0	M0	GTR	Local	1	1	36	AWD	48
51	29	0	M0	GTR	Local	0	0	24	NED	24
52	6	0	M0	NTR	Local	1	1	64	DOD	123
53	17	1	M0	NTR	Local	0	1	36	DOD	102
54	10	1	M0	GTR	Local	0	1	48	DOD	93
55	5	1	M0	NTR	CSI	0	1	10	DOD	12
56	4	1	M0	NTR	Local	1	1	168	AWD	228
57	6	0	M0	GTR	Local	1	1	32	DOD	68
58	20	0	M0	GTR	Local	0	1	8	AWD	24
59	30	1	M0	NTR	Local	0	0	24	NED	24
60	8	0	M0	NTR	Local	1	0	180	NED	180
61	8	1	M0	GTR	Local	1	1	18	AWD	36
62	6	1	M0	NTR	Local	0	0	110	NED	110
63	48	1	M0	NTR	Local	1	1	9	AWD	24
64	7	1	M0	NTR	Local	1	1	18	AWD	132
65	4	0	M0	GTR	Local	1	1	41	AWD	48
66	13	1	M0	NTR	CSI	1	1	36	DOD	60
67	6	1	M0	GTR	Local	0	1	32	DOD	67
68	12	1	M0	NTR	Local	0	1	27	DOD	63
69	15	1	M0	NTR	CSI	1	0	67	NED	67
70	6	0	M0	GTR	Local	1	0	44	NED	44
71	9	1	M0	GTR	Local	0	1	10	NED	180
72	5	1	M0	NTR	Local	0	1	5	DOD	39
73	6	0	M0	NTR	Local	0	0	24	NED	24
74	14	1	M0	GTR	Local	1	0	24	NED	24
75	18	0	M0	GTR	Local	1	1	17	DOD	33
76	4	1	M0	NTR	Local	1	0	24	NED	24
77	5	0	M0	GTR	Local	0	0	24	NED	24
78	20	0	M0	GTR	CSI	1	1	22	NED	38
79	14	0	M0	GTR	Local	1	0	24	NED	24
80	7	1	M0	GTR	Local	1	0	24	NED	24

## Sheet: ST2
Suppl. Table 2
Genes overexpressed on ST-EPN RELA type 1	Gene	corrected-pvalue	Difference	Genes overexpressed on ST-EPN RELA type 2	Gene	corrected-pvalue	Difference
	IFI44L	4.57728e+09	1.75		CRLF1	6.95985e+09	156195639508348
	OAS3	6.95985e+09	0.95		GCGR	0.000570429169764744	211906930309679
	INTS1	6.95985e+09	1.66		DCTN1	0.000864623103030148	0.410342021728022
	IFI6	6.95985e+09	1.89		KDM5B	0.00109793516540786	0.445995611317874
	DDX60L	6.95985e+09	0.77		CERK	0.00163468761495831	0.597888101586324
	IFI44	6.95985e+09	1.15		SEMA6B	0.00163468761495831	0.629835804722148
	OAS1	0.00030948852846967	0.71		SH2D5	0.00165241510564565	0.406488520774448
	CDH22	0.000364480032478978	0.43		CLIC3	0.00191340745758819	0.677235977848591
	HERC5	0.000427661656726191	0.75		CISH	0.00191340745758819	0.580718660386616
	USP18	0.000434849142882005	0.43		RFLNB	0.00206733477084547	0.842154456860111
	IFIH1	0.000458905545123285	0.38		JPH4	0.00207623396527406	11297474344738
	XAF1	0.000570429169764744	0.92		EPHB6	0.00222714320224889	0.580021439046981
	TRPM2	0.000570429169764744	0.22		CALM3	0.00337439644356081	0.482278988331701
	DDX60	0.00058675357109845	0.64		TEAD3	0.00414892714590442	0.408944495125752
	KCNA3	0.000631640670892246	1.19		CABP7	0.00436306689542915	105629014996723
	XAB2	0.000718912141943869	1.35		RNF207	0.00458005803815837	0.706554622363734
	ADGRG2	0.000718912141943869	0.43		P3H3	0.00472029553005563	0.681852510926281
	CNDP2	0.000718912141943869	0.41		TMEM246	0.00473965798066662	0.172715954947544
	TTLL10	0.000864623103030148	1.13		DOK4	0.00539829167175291	0.804116370622139
	MX1	0.000864623103030148	1.12		GRB7	0.00550544469073354	0.649759758065871
	NCALD	0.000920573423735808	0.56		BCOR	0.00550544469073354	0.349630152313899
	STAT1	0.000936423293027296	0.96		GRIN2D	0.00588310303569578	0.347542053957176
	IFIT1	0.00100155834109562	1.28		ADSSL1	0.00588310303569578	0.927979970718455
	TSPAN33	0.00111823254596447	0.97		LBX1-AS1	0.00659879271385825	0.181826069550115
	RNF213	0.00117966074565204	0.61		HYAL3	0.00662378103025245	0.343290697551659
	LAP3	0.00174648297831599	0.48		ITGA5	0.00678652079296711	0.843679045282226
	OPTN	0.00174648297831599	0.75		PTMS	0.00757239665033217	0.757171474686175
	C20ORF194	0.00184150896233326	0.31		BAHD1	0.00801203717897912	0.342000659997271
	AMIGO2	0.00191340745758819	1.41		AC063947.2	0.0081313232559698	0.575539043776792
	TMEM255A	0.00191340745758819	0.62		ZNF852	0.00818663895603024	0.266406284014229
	FAIM2	0.00192900218767304	1.39		ESYT3	0.00832773981510423	0.565784132801918
	TAPT1	0.00192900218767304	0.28		LPL	0.00837722222072074	0.514965659107778
	DDX58	0.00206528877695025	0.49		GMPS	0.00837722222072074	0.338375231394005
	P2RY1	0.00206733477084547	0.79		PLXNA3	0.00911328350375532	0.686925094396879
	IFIT3	0.00274438571445501	0.77		PHTF2	0.00992757287914434	0.113867986006378
	RSAD2	0.00286829375894982	0.51		UXS1	0.00992757287914434	0.176238897771446
	MAPK15	0.00316864783930548	1.21
	IFNL3	0.00337439644356081	0.95
	FHOD3	0.00337439644356081	0.23
	CXCR2P1	0.00358579445913437	0.38
	SLC9A3R1	0.00358579445913437	0.78
	SLC6A9	0.00377289421744967	0.34
	OAS2	0.00377289421744967	0.34
	TJP1	0.00377289421744967	0.31
	RIPOR3	0.00378583128617271	0.22
	STOX2	0.00385383455470519	0.21
	ABCG2	0.00389863591092217	0.43
	MYO7A	0.00389863591092217	1.52
	CMPK2	0.00394895331185711	0.54
	RPL7L1P9	0.00414493156638118	0.98
	ATAD3C	0.00420665930798552	1.16
	DHX58	0.00436306689542915	0.52
	ANGPTL6	0.00436306689542915	1.31
	PDPN	0.00453363657476475	0.53
	TLR1	0.00472048676527665	0.23
	ADGRB2	0.00473965798066662	0.56
	TRIM14	0.00473965798066662	0.14
	DGLUCY	0.00505448576263996	0.15
	C3	0.00514074246989969	1.63
	NLRC5	0.0051850033095164	0.28
	PCED1B	0.0051850033095164	0.18
	SUB1P1	0.0051850033095164	0.83
	CCDC8	0.00539829167175291	1.48
	C6ORF118	0.00539829167175291	0.69
	PARP12	0.00541899821545944	0.29
	IFNL3P1	0.005420255980436	0.64
	PARP9	0.005420255980436	0.71
	AC097493.2	0.00550544469073354	0.64
	C9ORF24	0.00551580479828679	0.77
	ENO4	0.00572808101764647	0.27
	MPZ	0.00588310303569578	0.73
	ATP2A1	0.00588310303569578	0.27
	TTLL9	0.00622913128836362	0.35
	UBE2L6	0.00659879271385825	0.52
	GDPD4	0.00659879271385825	0.21
	GUCY1B2	0.00659879271385825	0.65
	PNMA3	0.00659879271385825	1.42
	SPATA13	0.00659879271385825	0.47
	IFI27	0.00659879271385825	1.22
	EIF2AK2	0.00661635018229728	0.52
	NLRC3	0.00678652079296711	0.15
	CAMSAP3	0.00700519280973777	0.62
	TYMP	0.00700716168706809	0.97
	KRT83	0.00704968287121066	0.40
	KAZN	0.00705280154486088	0.39
	SP110	0.00705280154486088	0.31
	GAL3ST4	0.00757239665033217	0.38
	SHFL	0.0081313232559698	0.53
	CADM4	0.00826160936008573	0.49
	ZDHHC11	0.00837722222072074	0.34
	DIXDC1	0.00837722222072074	0.28
	NPAS3	0.00861717468297398	0.19
	WIPF2	0.00880589773913059	0.11
	ZCCHC3	0.00911328350375532	0.38
	FCGR3A	0.00979755512232462	0.89
	ELMO2	0.00979755512232462	0.29
	NEURL1B	0.00992757287914434	0.15
	OSBPL6	0.00992757287914434	0.22

## Sheet: ST3
Suppl. Table 3				Gene Ontology for ST-EPN Fusion Types 1 and 2
ST-EPN	RELA	Type 1
GoPath	R#	#	_p_value_	Goid-Desc	GeneSymbols
9615	302	27	1.04e-22	1: response to virus (4:6)	IFI44, IFI44L, DDX58, IFNL2, IFNL3, IFIT2, IFIT1, IFIT3, MX1, OAS1, OAS2, OAS3, HERC5, TLR7, DDX60, EIF2AK2, IFIH1, STAT1, BST2, TRIM25, DHX58, TRIM56, PARP9, NLRC5, OASL, RSAD2, ISG15
45087	923	46	9.36e-16	1: innate immune response (4:5)	IFI27, IFI35, IFIT2, IFIT1, IFIT3, MX1, NCAM1, OAS1, OAS2, OAS3, HERC5, TLR7, MSRB1, ERAP1, TREM2, XAF1, DDX60, EIF2AK2, PSMB9, IFIH1, SP100, STAT1, BST2, TLR1, SERPING1, C1QB, C3, TRIM25, DHX58, CAMK2D, TRIM56, PARP9, NLRC5, OASL, RSAD2, ISG15, TRIM14
3725	66	10	3.72e-16	2: double-stranded RNA binding (6:6)	DDX58, OAS1, OAS2, OAS3, TLR7, DDX60, EIF2AK2, IFIH1, DHX58, OASL
1578	78	9	1.28e-10	1: microtubule bundle formation (5:7)	DNAAF1, LRGUK, DNHD1, MAP1B, TPPP3, HYDIN, CFAP46, SPAG1, RSPH
35082	52	7	7.51e-10	1: axoneme assembly (5:8)	DNAAF1, LRGUK, DNHD1, HYDIN, CFAP46, SPAG1, RSPH1
3341	62	7	4.41e-08	1: cilium movement (5:5)	DNAAF1, DNHD1, DNAH9, HYDIN, CFAP46, TEKT3, WDR78
19221	776	32	7.02e-08	1: cytokine-mediated signaling pathway (5:7)	USP18, IFI6, IFNL2, IFNL3, ANGPT1, HLA-E, IFI27, IFI35, IFIT2, IFIT1, IFIT3, IL16, MX1, NCAM1, OAS1, OAS2, OAS3, TREM2, XAF1, PSMB9, PELI2, PTPRZ1, SP100, STAT1, BST2, TRIM25, CAMK2D, PARP9, NLRC5, OASL, RSAD2, ISG15
5929	516	20	1.15e-04	3: cilium (3:6)	DNAAF1, DNHD1, IQUB, CFAP58, TTLL9, DNAH9, TAPT1, GNA11, KIF5A, MAP1B, MYO7A, PDE6B, HYDIN, CFAP46, IFT46, TEKT3, DNALI1, WDR78, RSPH1, SLC9A3R1
ST-EPN	RELA	Type 2
GoPath	R#	#	_p_value_	Goid-Desc	GeneSymbols
97485	225	8	1.63e-07	1: neuron projection guidance (4:13)	SEMA6C, EFNA2, CELSR3, GRB7, APP, PLXNA3, DOK4, RYK
7169	691	15	3.94e-07	1: tyrosine kinase signaling pathway (6:8)	CISH, MAPK14, EFNA2, SPRED2, EPHB6, GPLD1, GRB7, APP, ITGA5, ARNT, ROR2, PDGFC, RAF1, SMARCC1, MAPKAPK3
6793	3130	37	1.62e-05	1: phosphorus metabolic process (4:4)	CTDSPL, CISH, ADSSL1, PIP5KL1, MAPK14, CELSR3, SPRED2, EPHB6, GPLD1, GRIN2D, HINT1, APP, IMPDH2, ITGA5, LPL, ARNT, ROR2, IP6K2, PDHB, PANK1, PXK, ACPP, PRKCG, PDGFC, SLC7A14, PTPRK, ALDH18A1, RAF1, RYK, CERK, MAPKAPK3
1905330	179	6	2.47e-05	1: regulation of morphogenesis (5:7)	CELSR3, RNF207, MLLT3, ROR2, RYK, SAPCD2
16301	839	14	1.71e-04	2: kinase activity (5:5)	PIP5KL1, MAPK14, EPHB6, ROR2, IP6K2, PANK1, PXK, PRKCG, ALDH18A1, RAF1, RYK, CERK, MAPKAPK3, HMGA2
5886	5222	49	6.58e-04	3: plasma membrane (3:5)	SEMA6C, SEMA6B, TMC6, CISH, ANO4, CABP7, EFNA2, CELSR3, PIANP, SPRED2, EPHB6, ADGRL3, GCGR, TRDC, GRB7, GRIN2D, LRP12, HDLBP, HINT1, KLHL17, APP, ITGA5, SH2D5, LPL, MMP17, ATP2B3, ROR2, PXK, ACPP, PLXNA3, PRKCG, GPRC5C
7166	2863	31	8.44e-04	1: cell surface receptor signaling pathway (4:6)	CISH, MAPK14, EFNA2, CELSR3, SPRED2, EPHB6, ADGRL3, GCGR, GPLD1, TRDC, GRB7, GRIN2D, APP, ITGA5, ARNT, MLLT3, ROR2, IP6K2, ACPP, PLXNA3, PDGFC, PTPRK, RAF1, RYK, SMARCC1, STX1A, VIPR1, MAPKAPK3, BICC1, CRLF1, ADAMTS
16310	2260	26	9.07e-04	1: phosphorylation (6:6)	CTDSPL, CISH, PIP5KL1, MAPK14, CELSR3, SPRED2, EPHB6, GRIN2D, APP, ITGA5, ARNT, ROR2, IP6K2, PANK1, PXK, PRKCG, PDGFC, ALDH18A1, RAF1, RYK, CERK, MAPKAPK3, CALM3, HMGA2, CRLF1, PPP1R14A

## Sheet: ST4
Suppl. Table 4	Survival associated genes
N	Gene	HR Uni	p-value	HR Multi	p-value	Significance	* included in metagene set
1	BGN*	45.48	< 0.01	7.61	< 0.01	unfavorable
2	OR6B2	42.39	< 0.01	15.3	< 0.01	unfavorable
3	KCNMA1	36.59	< 0.01			favorable
4	GTF2F2	35.94	< 0.01			favorable
5	DNAJC3	35.61	< 0.01			favorable
6	ARPP19*	34.58	< 0.01	0.11	< 0.01	favorable
7	AGAP1	34.44	< 0.01			unfavorable
8	GTF2IP5	33.93	< 0.01			favorable
9	UPK1A	33.36	< 0.01			favorable
10	PARP4	32.75	< 0.01			favorable
11	GRIN2D*	32.38	< 0.01	5.73	< 0.01	unfavorable
12	DBN1*	32.34	< 0.01			unfavorable
13	LRRC19*	32.27	< 0.01	0.06	< 0.01	favorable
14	SHISAL2B	31.69	< 0.01			favorable
15	PRRT3*	31.13	< 0.01	11.1	< 0.01	unfavorable
16	EXOC1	30.71	< 0.01			favorable
17	PCDHA7	30.57	< 0.01	6.5	< 0.01	unfavorable
18	IMPA1P1	30.34	< 0.01			favorable
19	TBC1D3I	30.34	< 0.01			favorable
20	GABRB2	29.52	< 0.01			favorable
21	MED4-AS1	29.52	< 0.01			favorable
22	MIR181B1*	29.52	< 0.01			favorable
23	MOBP	29.52	< 0.01			favorable
24	ACAT1*	29.40	< 0.01	0.15	< 0.01	favorable
25	OR5B12	29.25	< 0.01			favorable
26	SST*	29.25	< 0.01			favorable
27	CSH2	29.17	< 0.01	6.8	< 0.01	unfavorable
28	TBXA2R	28.94	< 0.01			unfavorable
29	FGD1	28.91	< 0.01	9.5	< 0.01	unfavorable
30	CFAP298	28.83	< 0.01			favorable
31	STXBP4*	28.83	< 0.01	0.01	< 0.01	favorable
32	HSPE1*	28.73	< 0.01			favorable
33	BICC1	28.69	< 0.01	15.3	< 0.01	unfavorable
34	KRTAP5-5	28.58	< 0.01			unfavorable
35	SCN7A	28.51	< 0.01			favorable
36	BCL9P1	28.49	< 0.01			favorable
37	FAM227A*	28.49	< 0.01			favorable
38	FGF14	28.49	< 0.01			favorable
39	HES7	28.49	< 0.01			favorable
40	NFYC-AS1	28.49	< 0.01			favorable
41	PLCL2-AS1	28.49	< 0.01			favorable
42	PPIAP60*	28.49	< 0.01			favorable
43	PPIAP84	28.49	< 0.01			favorable
44	RPL17-C18ORF32	28.49	< 0.01			favorable
45	RPL23AP16	28.49	< 0.01			favorable
46	GPR1	27.83	< 0.01	15.6	< 0.01	unfavorable
47	MC3R	27.69	< 0.01			favorable
48	PKNOX2	27.69	< 0.01			favorable
49	POLR3GP2	27.69	< 0.01			favorable
50	BIRC6-AS2	27.51	< 0.01			favorable
51	CATIP-AS1	27.51	< 0.01			favorable
52	CIB3	27.51	< 0.01			favorable
53	IGHV1-58*	27.51	< 0.01			favorable
54	RFPL3S	27.51	< 0.01			favorable
55	RPL31P44	27.51	< 0.01			favorable
56	SERPINA11	27.51	< 0.01			favorable
57	SMCO2	27.51	< 0.01			favorable
58	TEX101	27.51	< 0.01			favorable
59	TMPRSS12	27.51	< 0.01			favorable
60	FBLL1*	27.44	< 0.01	2.8	< 0.01	unfavorable
61	SMU1*	27.28	< 0.01			favorable
62	MALRD1	27.27	< 0.01	14.1	< 0.01	unfavorable
63	DBT	27.21	< 0.01	0.05	< 0.01	favorable
64	IP6K1	27.21	< 0.01	21.1	< 0.01	unfavorable
65	OR2A13P*	27.13	< 0.01			favorable
66	GJB1	26.99	< 0.01			favorable
67	MT-RNR2*	26.99	< 0.01			unfavorable
68	CELSR3*	26.93	< 0.01	2.9	< 0.01	unfavorable
69	CDK6	26.74	< 0.01	5.6	< 0.01	unfavorable
70	C7ORF69	26.58	< 0.01			favorable
71	CCDC194	26.58	< 0.01			favorable
72	FAM24A	26.58	< 0.01			favorable
73	FRG2B	26.58	< 0.01			favorable
74	LILRB1-AS1	26.58	< 0.01			favorable
75	LIPM	26.58	< 0.01			favorable
76	LNCSRLR	26.58	< 0.01			favorable
77	OR7E122P	26.58	< 0.01			favorable
78	SIRPD	26.58	< 0.01			favorable
79	SPINK4	26.58	< 0.01			favorable
80	IGSF6	26.36	< 0.01	0.13	< 0.01	favorable
81	ARVCF*	26.23	< 0.01			unfavorable
82	MYCBP2	26.19	< 0.01			favorable
83	RIPK2	25.91	< 0.01	0.02	< 0.01	favorable
84	RXRA*	25.81	< 0.01	6.5	< 0.01	unfavorable
85	GPC6	25.78	< 0.01			favorable
86	AC093787.1*	25.71	< 0.01			unfavorable
87	C11ORF65	25.69	< 0.01			favorable
88	SH3PXD2A	25.69	< 0.01	21.3	< 0.01	unfavorable
89	FAAP20	25.47	< 0.01			unfavorable
90	EIF2S2P4*	25.42	< 0.01			favorable
91	GLIS3-AS1	25.42	< 0.01			favorable
92	PRMT5-AS1	25.42	< 0.01			unfavorable
93	RIC8B	25.42	< 0.01			favorable
94	CLEC17A	25.16	< 0.01			favorable
95	SUCLA2	25.16	< 0.01			favorable
96	RPL23AP96	24.89	< 0.01	28.7	< 0.01	unfavorable
97	VPS37D*	24.87	< 0.01			unfavorable
98	ZNF192P1	24.87	< 0.01			favorable
99	PLA2G2A*	24.72	< 0.01			favorable
100	DTYMK	24.69	< 0.01			unfavorable
101	PLXNA4	24.49	< 0.01			favorable
102	FAM166C*	24.44	< 0.01			favorable
103	FEN1*	24.44	< 0.01			unfavorable
104	CXXC5	24.17	< 0.01	26.8	< 0.01	unfavorable
105	SKI*	24.17	< 0.01			unfavorable		106
106	CD96	23.99	< 0.01			favorable
107	MCTP1	23.99	< 0.01			favorable
108	PRAP1	23.99	< 0.01			favorable
109	RPL7P20	23.99	< 0.01			favorable
110	DNAJC10*	23.96	< 0.01	0.18	< 0.01	favorable
111	OIT3	23.96	< 0.01			favorable
112	FANCD2OS	23.93	< 0.01			favorable
113	RASGRF1	23.93	< 0.01			favorable
114	THUMPD2	23.93	< 0.01			favorable
115	TAFA3	23.82	< 0.01			unfavorable
116	CLDN9	23.78	< 0.01			unfavorable
117	ABHD18	23.67	< 0.01			favorable
118	CX3CR1*	23.67	< 0.01			favorable
119	IGKV2-24*	23.67	< 0.01			favorable
120	RASA4	23.67	< 0.01			favorable
121	DOK4*	23.46	< 0.01	2.63	< 0.01	unfavorable
122	IPP	23.46	< 0.01			favorable
123	SAMD14*	23.46	< 0.01	3.83	< 0.01	unfavorable
124	FAM171A2	23.37	< 0.01	9.22	< 0.01	unfavorable
125	GUK1*	23.37	< 0.01			unfavorable
126	ZNF562*	23.37	< 0.01			favorable
127	AZGP1*	23.20	< 0.01			favorable
128	CCL20	23.20	< 0.01			favorable
129	GFRA3	23.20	< 0.01			favorable
130	MGAT5B	23.20	< 0.01	16.8	< 0.01	unfavorable
131	MLIP	23.20	< 0.01			favorable
132	PIGBOS1	23.20	< 0.01			favorable
133	RPL10P2	23.20	< 0.01			favorable
134	ZNF284	23.20	< 0.01			favorable
135	AC073648.6*	23.15	< 0.01			unfavorable
136	BCDIN3D-AS1	22.99	< 0.01			favorable
137	FAM47A	22.99	< 0.01			favorable
138	KC877373.1	22.99	< 0.01			unfavorable
139	KCNT1*	22.99	< 0.01	2.68	< 0.01	unfavorable
140	LPIN1	22.99	< 0.01			unfavorable
141	TUBB8P6	22.99	< 0.01			favorable
142	UGGT2	22.99	< 0.01	0.01	< 0.01	favorable
143	CLECL1	22.88	< 0.01			favorable
144	FURIN*	22.88	< 0.01	4.56	< 0.01	unfavorable
145	MGAM	22.88	< 0.01	25.7	< 0.01	unfavorable
146	TLL2	22.88	< 0.01	15.4	< 0.01	unfavorable
147	BBS12*	22.61	< 0.01			favorable
148	NR2C2	22.55	< 0.01			unfavorable
149	PANX3	22.55	< 0.01			favorable
150	TESK2	22.55	< 0.01			favorable
151	DPY19L2P2*	22.45	< 0.01			favorable
152	EFCAB10	22.45	< 0.01			favorable
153	HMGB1	22.45	< 0.01			favorable
154	OR7E39P	22.45	< 0.01			favorable
155	RN7SL417P*	22.32	< 0.01	2.88	< 0.01	unfavorable
156	ALLC	22.28	< 0.01			favorable
157	KDM4A-AS1	22.28	< 0.01			favorable
158	MICALL1	22.28	< 0.01			unfavorable
159	NMUR2	22.28	< 0.01			favorable
160	PPIL1	22.28	< 0.01	0.01	< 0.01	favorable
161	PTCHD1	22.28	< 0.01			favorable
162	RGPD1	22.28	< 0.01			favorable
163	SLC6A9*	22.28	< 0.01			favorable
164	DPPA5	22.16	< 0.01			favorable
165	FAM215B	22.16	< 0.01			favorable
166	HLA-DRB9	22.16	< 0.01			favorable
167	LIN28AP1	22.16	< 0.01			favorable
168	MIR500A*	22.16	< 0.01			favorable
169	ANGPT1	22.13	< 0.01			favorable
170	ATP1A3	22.13	< 0.01			favorable
171	CTAGE8*	22.13	< 0.01			favorable
172	ENTPD1-AS1	22.13	< 0.01			favorable
173	HTR3C2P	22.13	< 0.01			favorable
174	SNX18P12	22.13	< 0.01			favorable
175	SPATA31D1	22.13	< 0.01			favorable
176	ARSF	21.99	< 0.01			favorable
177	C5ORF34	21.99	< 0.01			favorable
178	NOTCH2NLC	21.99	< 0.01			favorable
179	THUMPD3-AS1	21.99	< 0.01			favorable
180	HAO2	21.97	< 0.01			favorable
181	LHX9	21.97	< 0.01			favorable
182	LITAF*	21.97	< 0.01			favorable
183	MGAM2	21.97	< 0.01	25.4	< 0.01	unfavorable
184	ZNF219*	21.97	< 0.01	10.1	< 0.01	unfavorable
185	ZNF385D	21.97	< 0.01			favorable
186	AGR3	21.87	< 0.01			favorable
187	ANKRD66*	21.87	< 0.01			favorable
188	ATP5PD*	21.87	< 0.01			favorable
189	NXPE2P1	21.87	< 0.01			favorable
190	OFD1*	21.87	< 0.01	0.11	< 0.01	favorable
191	PHF2	21.87	< 0.01			unfavorable
192	ANAPC4	21.71	< 0.01			favorable
193	KIF6	21.71	< 0.01			favorable
194	RPL7P18*	21.71	< 0.01			favorable
195	STXBP3	21.71	< 0.01	0.15	< 0.01	favorable
196	CA3-AS1	21.55	< 0.01			favorable
197	HERC2P8	21.55	< 0.01			favorable
198	IL2	21.55	< 0.01			favorable
199	MIR1246*	21.55	< 0.01			favorable
200	NANOGP10	21.55	< 0.01			favorable
201	PANK2	21.55	< 0.01	0.12	< 0.01	favorable
202	UBE2NL	21.55	< 0.01			favorable
203	CBWD6	21.51	< 0.01	0.02	< 0.01	favorable
204	LRP5*	21.51	< 0.01	4.3	< 0.01	unfavorable
205	PCDHA4	21.51	< 0.01	25.5	< 0.01	unfavorable
206	FAM95C	21.42	< 0.01			favorable
207	IGFL2	21.42	< 0.01	26.4	< 0.01	unfavorable
208	LDHC	21.42	< 0.01			favorable
209	NACC2	21.42	< 0.01	27.2	< 0.01	unfavorable
210	OR2J2*	21.42	< 0.01			favorable
211	PCDHA8	21.42	< 0.01	24.5	< 0.01	unfavorable
212	PNRC2P1	21.42	< 0.01			favorable
213	RNU4-5P*	21.42	< 0.01			favorable
214	SNORD60*	21.42	< 0.01			favorable
215	SV2A*	21.42	< 0.01	6.7	< 0.01	unfavorable
216	TEX9	21.42	< 0.01			favorable
217	TOP3BP1	21.42	< 0.01			favorable
218	TRBV6-6	21.42	< 0.01			unfavorable
219	AC124916.1*	21.36	< 0.01			favorable
220	HOXA1	21.34	< 0.01			favorable
221	PHBP10	21.34	< 0.01	31.7	< 0.01	unfavorable
222	POU2F1*	21.34	< 0.01			unfavorable
223	USP3-AS1	21.34	< 0.01			favorable
224	ADRA2B	21.26	< 0.01			favorable
225	CARMIL3*	21.26	< 0.01	6.57	< 0.01	unfavorable
226	DOK5	21.26	< 0.01			favorable
227	HNF4G	21.26	< 0.01			favorable
228	RNU6-42P*	21.26	< 0.01			favorable
229	APBA1	21.19	< 0.01			favorable
230	CHST9	21.19	< 0.01			favorable
231	NENF*	21.19	< 0.01	4.34	< 0.01	unfavorable
232	RPL12P1	21.19	< 0.01			favorable
233	SLC10A5P1	21.19	< 0.01			favorable
234	TRAV40*	21.19	< 0.01			favorable
235	TRIM36*	21.19	< 0.01			favorable
236	TUBBP2	21.19	< 0.01			favorable
237	ZCCHC24	21.19	< 0.01			favorable
238	ZSWIM3	21.19	< 0.01			unfavorable
239	AC068631.3*	21.14	< 0.01			favorable
240	ADGRG4	20.99	< 0.01			favorable
241	AOAH-IT1	20.99	< 0.01			favorable
242	CWH43	20.99	< 0.01			favorable
243	FGF7P6	20.99	< 0.01			favorable
244	GRK7	20.99	< 0.01			favorable
245	OOEP	20.99	< 0.01			favorable
246	PRR30	20.99	< 0.01			favorable
247	RPL29P30	20.99	< 0.01			favorable
248	SHCBP1L	20.99	< 0.01			favorable
249	TMEM86B	20.99	< 0.01			favorable
250	BTLA	20.91	< 0.01			favorable
251	LDC1P	20.91	< 0.01	34.3	< 0.01	unfavorable
252	POMGNT1*	20.91	< 0.01			unfavorable		147
253	GPR62	20.85	< 0.01			unfavorable		253
254	MORN5	20.85	< 0.01			favorable
255	NEDD4L	20.85	< 0.01			favorable
256	SCYL2	20.85	< 0.01	0.02	< 0.01	favorable
257	ARPC4-TTLL3	20.81	< 0.01			favorable
258	BCL9L*	20.81	< 0.01			unfavorable
259	C1ORF127	20.81	< 0.01			favorable
260	HBD	20.81	< 0.01			favorable
261	IGHV4-31*	20.81	< 0.01			favorable
262	KRT8P1	20.81	< 0.01			favorable
263	RPL23AP59	20.81	< 0.01			favorable
264	SELE	20.81	< 0.01			favorable
265	TMEM52B	20.81	< 0.01			favorable
266	CREG2	20.72	< 0.01			favorable
267	CYP51A1P3	20.72	< 0.01			favorable
268	FSIP2-AS2	20.72	< 0.01			favorable
269	GABRR1	20.72	< 0.01			favorable
270	HMGB1P7	20.72	< 0.01			favorable
271	JAZF1-AS1	20.72	< 0.01			favorable
272	LBP	20.72	< 0.01			favorable
273	LRMDA	20.72	< 0.01			favorable
274	METTL21AP1	20.72	< 0.01			favorable
275	MIR6892	20.72	< 0.01			favorable
276	MMP24OS	20.72	< 0.01			favorable
277	NAT16	20.72	< 0.01			favorable
278	RBBP4P3	20.72	< 0.01			favorable
279	RUNDC3A-AS1	20.72	< 0.01			favorable
280	SAMD3	20.72	< 0.01			favorable
281	SNORD42B*	20.72	< 0.01			favorable
282	WDR83OS	20.72	< 0.01			favorable
283	LETMD1	20.69	< 0.01			favorable
284	OAT*	20.69	< 0.01			favorable
285	VGLL3	20.69	< 0.01			favorable
286	ATP5MC1P6	20.52	< 0.01	31.2	< 0.01	unfavorable
287	IL17B	20.52	< 0.01			favorable
288	NLRP4	20.52	< 0.01			favorable
289	PARP4P1	20.52	< 0.01			favorable
290	PTGFR	20.52	< 0.01			favorable
291	SCGN	20.52	< 0.01			favorable
292	SMCO4	20.52	< 0.01			favorable
293	UBE2V1P14	20.52	< 0.01			favorable
294	ABCE1*	20.48	< 0.01			favorable
295	LAMB2*	20.48	< 0.01			unfavorable
296	SNX5*	20.48	< 0.01	0.01	< 0.01	favorable
297	GAPDHP2*	20.43	< 0.01			favorable
298	HSDL2	20.43	< 0.01			favorable
299	HSP90AA1*	20.43	< 0.01	0.17	< 0.01	favorable
300	JMJD1C-AS1	20.43	< 0.01			unfavorable
301	MTHFD2P6	20.43	< 0.01			favorable
302	ATP2B3*	20.24	< 0.01	2.83	< 0.01	unfavorable
303	IGHJ6*	20.24	< 0.01			favorable
304	ABCD1P2	20.13	< 0.01			favorable
305	ACVR2B-AS1	20.13	< 0.01			favorable
306	ARHGAP22-IT1	20.13	< 0.01			favorable
307	BTF3P2	20.13	< 0.01			favorable
308	C2ORF92	20.13	< 0.01			favorable
309	ENSAP1	20.13	< 0.01			favorable
310	FAM238C	20.13	< 0.01			favorable
311	FBP2P1	20.13	< 0.01			favorable
312	FXYD6-FXYD2	20.13	< 0.01			favorable
313	HLA-DPA2	20.13	< 0.01			favorable
314	HNRNPDLP4	20.13	< 0.01			favorable
315	HSD3BP1	20.13	< 0.01			favorable
316	HTR7	20.13	< 0.01			favorable
317	IGHD2-2	20.13	< 0.01			unfavorable
318	KLF8P1	20.13	< 0.01			favorable
319	MIR6844*	20.13	< 0.01			favorable
320	MIR6859-4	20.13	< 0.01			favorable
321	MTND2P40	20.13	< 0.01			favorable
322	MYL1	20.13	< 0.01			favorable
323	NRBF2P4	20.13	< 0.01			favorable
324	OR7E121P	20.13	< 0.01			favorable
325	PADI1	20.13	< 0.01			favorable
326	POU4F2	20.13	< 0.01			favorable
327	PRKCA-AS1	20.13	< 0.01			favorable
328	RAD17P1	20.13	< 0.01			favorable
329	RPLP1P13	20.13	< 0.01			favorable
330	RSPO2	20.13	< 0.01			favorable
331	SAP18P1	20.13	< 0.01			favorable
332	SMIM21	20.13	< 0.01			favorable
333	SNHG26	20.13	< 0.01			favorable
334	SNORA51	20.13	< 0.01			favorable
335	SNORD51	20.13	< 0.01			favorable
336	SPATA20P1	20.13	< 0.01			favorable
337	SPZ1	20.13	< 0.01			favorable
338	SRD5A3P1	20.13	< 0.01			favorable
339	TAT-AS1	20.13	< 0.01			favorable
340	TMEFF1	20.13	< 0.01			favorable
341	TNK2-AS1	20.13	< 0.01			favorable
342	TVP23BP1	20.13	< 0.01			favorable
343	UFM1	20.13	< 0.01			favorable
344	WARS2-IT1	20.13	< 0.01			favorable
345	AMMECR1LP1	19.99	< 0.01			favorable
346	ERO1A*	19.99	< 0.01			favorable
347	LDB3	19.99	< 0.01	44.1	< 0.01	unfavorable
348	ATG4C	19.89	< 0.01			favorable
349	GCFC2	19.89	< 0.01	0.05	< 0.01	favorable
350	KCNQ5	19.89	< 0.01			favorable
351	RPL7P16	19.89	< 0.01			unfavorable
352	BAZ2A*	19.82	< 0.01			unfavorable
353	CHRNA5	19.82	< 0.01			favorable
354	DEXI	19.82	< 0.01			favorable
355	FAM221A	19.82	< 0.01			favorable
356	FAM86LP	19.82	< 0.01			favorable
357	GSN-AS1*	19.82	< 0.01			unfavorable
358	KIF26A*	19.82	< 0.01			unfavorable
359	TRMT2A*	19.82	< 0.01	4.88	< 0.01	unfavorable
360	ABCC2	19.76	< 0.01			favorable
361	DDX58	19.76	< 0.01	0.01	< 0.01	favorable
362	ICA1	19.76	< 0.01			favorable
363	MEF2D*	19.76	< 0.01	6.33	< 0.01	unfavorable
364	NUP188	19.76	< 0.01			unfavorable
365	POLL	19.76	< 0.01	33.1	< 0.01	unfavorable
366	MIR582	19.63	< 0.01			favorable
367	DPY19L4	19.59	< 0.01	0.01	< 0.01	favorable
368	RASL12	19.59	< 0.01			unfavorable
369	TMEM165	19.59	< 0.01			favorable
370	UFC1	19.59	< 0.01			favorable
371	ASS1P9	19.56	< 0.01			favorable
372	CELF4	19.56	< 0.01			favorable
373	FABP5P12	19.56	< 0.01			favorable
374	FAUP2	19.56	< 0.01			favorable
375	FTLP6	19.56	< 0.01			favorable
376	ITPRID1	19.56	< 0.01			favorable
377	KNOP1P4	19.56	< 0.01			favorable
378	MRE11P1	19.56	< 0.01			favorable
379	NUCB1-AS1	19.56	< 0.01			favorable
380	OOSP1P2	19.56	< 0.01			favorable
381	POLI	19.56	< 0.01	0.06	< 0.01	favorable
382	SEC11B	19.56	< 0.01			favorable
383	SLC39A12	19.56	< 0.01			favorable
384	SUMO1P4	19.56	< 0.01			favorable
385	ACTR3BP5	19.51	< 0.01			favorable
386	AKR1C8P	19.51	< 0.01			favorable
387	BSX	19.51	< 0.01			favorable
388	BTF3P13	19.51	< 0.01			favorable
389	C11ORF53	19.51	< 0.01			favorable
390	C2ORF69P3	19.51	< 0.01			favorable
391	C9	19.51	< 0.01			favorable
392	CCDC42	19.51	< 0.01			favorable
393	CDC42-AS1	19.51	< 0.01			favorable
394	CHCHD2P5	19.51	< 0.01			favorable
395	CRX	19.51	< 0.01			favorable
396	CRYGA	19.51	< 0.01			favorable
397	CRYGEP	19.51	< 0.01			favorable
398	CT66	19.51	< 0.01			favorable
399	CYP11B2	19.51	< 0.01			favorable
400	DPRXP2	19.51	< 0.01			favorable
401	FAHD2P1	19.51	< 0.01			favorable
402	FAM180A	19.51	< 0.01			favorable
403	FAM25G	19.51	< 0.01			favorable
404	FKBP1AP4	19.51	< 0.01			favorable
405	FO393415.1	19.51	< 0.01			favorable
406	FOXN1	19.51	< 0.01			favorable
407	GAPDHP23	19.51	< 0.01			favorable
408	GBA3	19.51	< 0.01			favorable
409	GGNBP1	19.51	< 0.01			favorable
410	GNPATP	19.51	< 0.01			favorable
411	GSTA6P	19.51	< 0.01			favorable
412	HIPK1-AS1	19.51	< 0.01			favorable
413	HOXC9	19.51	< 0.01			favorable
414	HOXD13	19.51	< 0.01			favorable
415	IFNWP15	19.51	< 0.01			favorable
416	IPPKP1	19.51	< 0.01			favorable
417	JARID2-AS1	19.51	< 0.01			favorable
418	KRT72	19.51	< 0.01			favorable
419	KRT74	19.51	< 0.01			favorable
420	KRT77	19.51	< 0.01			favorable
421	KRT8P14	19.51	< 0.01			favorable
422	KRT90P	19.51	< 0.01			favorable
423	KRTAP9-9	19.51	< 0.01			favorable
424	LYZL4	19.51	< 0.01			favorable
425	MAGEC2	19.51	< 0.01			favorable
426	MAS1	19.51	< 0.01			favorable
427	MIR33B	19.51	< 0.01			favorable
428	MIR3611	19.51	< 0.01			favorable
429	MIR4786	19.51	< 0.01			favorable
430	MIR5695	19.51	< 0.01			favorable
431	MIR7156	19.51	< 0.01			favorable
432	MOGAT2	19.51	< 0.01			favorable
433	MS4A5	19.51	< 0.01			favorable
434	MTND4LP1	19.51	< 0.01			favorable
435	NBPF5P	19.51	< 0.01			favorable
436	NDUFA3P4	19.51	< 0.01			favorable
437	NPM1P36	19.51	< 0.01			favorable
438	NXNL2	19.51	< 0.01			favorable
439	OCIAD1-AS1	19.51	< 0.01			favorable
440	OLMALINC	19.51	< 0.01			favorable
441	OR11H12	19.51	< 0.01			favorable
442	OR2T11	19.51	< 0.01			favorable
443	OR4D11	19.51	< 0.01			favorable
444	OR51V1	19.51	< 0.01	36.1	< 0.01	favorable
445	OR52B5P	19.51	< 0.01			favorable
446	OR5M4P	19.51	< 0.01			favorable
447	OR5T1	19.51	< 0.01			favorable
448	OR6K3	19.51	< 0.01			favorable
449	OR7H1P	19.51	< 0.01			favorable
450	PCAT19	19.51	< 0.01			favorable
451	PEX12P1	19.51	< 0.01			favorable
452	PPIAP23	19.51	< 0.01			favorable
453	PPIAP5	19.51	< 0.01			favorable
454	PRAMEF10	19.51	< 0.01			favorable
455	PRAMEF11	19.51	< 0.01			favorable
456	PRAMEF17	19.51	< 0.01			favorable
457	PRAMEF19	19.51	< 0.01			favorable
458	PRELID3BP3	19.51	< 0.01			favorable
459	PRSS45P	19.51	< 0.01			favorable
460	RBM22P12	19.51	< 0.01			favorable
461	REG1CP	19.51	< 0.01			favorable
462	RNU4-28P	19.51	< 0.01			favorable
463	RNU6-1203P	19.51	< 0.01			favorable
464	RNU6-444P	19.51	< 0.01			favorable
465	RNU6-672P	19.51	< 0.01			favorable
466	RNU6-911P	19.51	< 0.01			favorable
467	RPL18AP16	19.51	< 0.01			favorable
468	SAMD7	19.51	< 0.01			favorable
469	SCARA5	19.51	< 0.01			favorable
470	SLC5A4-AS1	19.51	< 0.01			favorable
471	TARM1	19.51	< 0.01			favorable
472	TBC1D26	19.51	< 0.01			favorable
473	TCP11X2	19.51	< 0.01			favorable
474	TCP11X3P	19.51	< 0.01			favorable
475	TENT5D	19.51	< 0.01			favorable
476	TERB2	19.51	< 0.01			favorable
477	TMEM213	19.51	< 0.01			favorable
478	TRIM49C	19.51	< 0.01			favorable
479	TXNDC12-AS1	19.51	< 0.01			favorable
480	UBE2R2-AS1	19.51	< 0.01			favorable
481	UBE2U	19.51	< 0.01	18.1	< 0.01	favorable
482	UGT3A1	19.51	< 0.01			favorable
483	UNC45B	19.51	< 0.01			favorable
484	WWC2-AS1	19.51	< 0.01			favorable
485	YBX1P8	19.51	< 0.01			favorable
486	ADORA1	19.49	< 0.01			favorable
487	BMP5	19.49	< 0.01			favorable
488	BTF3L4	19.49	< 0.01			favorable
489	DEPDC4	19.49	< 0.01	0.01	< 0.01	favorable
490	IGSF10*	19.49	< 0.01			favorable
491	LRRD1	19.49	< 0.01			favorable
492	PCDHA5	19.49	< 0.01	38.8	< 0.01	unfavorable
493	PUS10	19.49	< 0.01	0.01	< 0.01	favorable
494	RABGGTB*	19.49	< 0.01	0.01	< 0.01	favorable
495	RPL6*	19.49	< 0.01			favorable
496	TGIF1P1	19.49	< 0.01	25.1	< 0.01	unfavorable
497	TRERF1	19.49	< 0.01			favorable
498	CAMSAP2*	19.33	< 0.01			unfavorable
499	CAPS2	19.31	< 0.01			favorable
500	CCDC146*	19.31	< 0.01			favorable
501	CEP126*	19.31	< 0.01			favorable
502	CISD1P1	19.31	< 0.01			favorable
503	RPL21P110	19.31	< 0.01			favorable
504	TYR	19.31	< 0.01			favorable
505	WDR19*	19.31	< 0.01			favorable
506	BCRP4	19.23	< 0.01			unfavorable
507	RPL23AP87	19.23	< 0.01			favorable
508	RXRG	19.23	< 0.01			favorable
509	TUBB7P	19.23	< 0.01			favorable
510	AC024619.4*	19.22	< 0.01			favorable
511	AKAP7	18.99	< 0.01			favorable
512	CALM2P4	18.99	< 0.01			favorable
513	DNAJA1	18.99	< 0.01	0.01	< 0.01	favorable
514	FAM221B	18.99	< 0.01	0.01	< 0.01	favorable
515	KRAS	18.99	< 0.01			favorable
516	LBX2	18.99	< 0.01	57.3	< 0.01	unfavorable
517	LSM6	18.99	< 0.01			favorable
518	MTCO1P12	18.99	< 0.01			favorable
519	NOTUM*	18.99	< 0.01			unfavorable
520	PRRC2A*	18.99	< 0.01	7.23	< 0.01	unfavorable
521	RNFT1P3	18.99	< 0.01			favorable
522	SHISA3	18.99	< 0.01			favorable
523	STAT1*	18.99	< 0.01	0.39	< 0.01	favorable
524	SUGP2*	18.99	< 0.01			unfavorable
525	TCIRG1*	18.99	< 0.01			unfavorable
526	ZNF32-AS2	18.99	< 0.01			favorable
527	DMGDH	18.87	< 0.01			favorable
528	HSPE1P25	18.87	< 0.01			favorable
529	MTMR6	18.87	< 0.01			favorable
530	CCDC178	18.83	< 0.01			favorable
531	CCDC83	18.83	< 0.01			favorable
532	CFHR1	18.83	< 0.01	36.1	< 0.01	unfavorable
533	GALNT8	18.83	< 0.01			favorable
534	HIST1H2BPS2	18.83	< 0.01			favorable
535	KPNA7	18.83	< 0.01			favorable
536	MIR194-2HG	18.83	< 0.01			favorable
537	OR7E105P	18.83	< 0.01			favorable
538	OR7E115P	18.83	< 0.01			favorable
539	RPL39P18	18.83	< 0.01			favorable
540	SETP17	18.83	< 0.01			favorable
541	SLC25A5P2	18.83	< 0.01			favorable
542	SNORD19C	18.83	< 0.01			favorable
543	ZNF840P	18.83	< 0.01			favorable
544	BZW1	18.78	< 0.01			favorable
545	GRID2	18.78	< 0.01			favorable
546	HADHB	18.78	< 0.01			favorable
547	LRRTM3	18.78	< 0.01			favorable
548	PRRC2B	18.78	< 0.01			unfavorable
549	STX16	18.78	< 0.01			favorable
550	TPT1P10	18.78	< 0.01			favorable
551	WRNIP1	18.78	< 0.01	16.2	< 0.01	unfavorable
552	P2RX7	18.67	< 0.01			favorable
553	COQ8A	18.61	< 0.01	15.3	< 0.01	unfavorable
554	EFHC1	18.61	< 0.01			favorable
555	FANK1	18.61	< 0.01			favorable
556	FSD1L	18.61	< 0.01			favorable
557	MNS1	18.61	< 0.01			favorable
558	BAIAP2L2	18.57	< 0.01			unfavorable
559	CHST3	18.57	< 0.01			favorable
560	GPSM1	18.57	< 0.01			unfavorable
561	PPP1R14A	18.57	< 0.01	4.32	< 0.01	unfavorable
562	RALGAPB	18.57	< 0.01	0.08	< 0.01	favorable
563	TDRP	18.57	< 0.01	0.01	< 0.01	favorable
564	TMEM250	18.57	< 0.01	8.3	< 0.01	unfavorable
565	TOMM34	18.57	< 0.01			favorable
566	AC010240.1*	18.47	< 0.01			favorable
567	CETN2	18.34	< 0.01			favorable
568	CFAP53	18.34	< 0.01			favorable
569	CPNE3	18.34	< 0.01	0.01	< 0.01	favorable
570	OR2B11	18.34	< 0.01			favorable
571	PCDHA3	18.34	< 0.01	52.3	< 0.01	unfavorable
572	RPL21	18.34	< 0.01	0.43	< 0.01	favorable
573	RPL21P39	18.34	< 0.01	5.4	< 0.01	unfavorable
574	SNORA80C	18.34	< 0.01			favorable
575	SPIN3	18.34	< 0.01			favorable
576	ARHGAP42	18.18	< 0.01			favorable
577	CENPCP1	18.18	< 0.01			favorable
578	DNMT3A	18.18	< 0.01			unfavorable
579	GLYCTK-AS1	18.18	< 0.01			favorable
580	MAP4K2	18.18	< 0.01			unfavorable
581	MIR652	18.18	< 0.01			favorable
582	NAA15	18.18	< 0.01	0.03	< 0.01	favorable
583	PEG13	18.18	< 0.01			favorable
584	RBM10	18.18	< 0.01	7.32	< 0.01	unfavorable
585	RNFT1	18.18	< 0.01	0.15	< 0.01	favorable
586	ZBTB47	18.18	< 0.01	4.43	< 0.01	unfavorable
587	ZNF566	18.18	< 0.01			favorable
588	DDX18	17.99	< 0.01			favorable
589	FANCC	17.99	< 0.01			favorable
590	FKBP1B	17.99	< 0.01			favorable
591	KHDRBS1	17.99	< 0.01			favorable
592	RNF180	17.99	< 0.01			favorable
593	SEMA4A	17.99	< 0.01	4.3	< 0.01	unfavorable
594	ZXDC	17.99	< 0.01	11.2	< 0.01	unfavorable
595	DERL3	17.92	< 0.01	21.5	< 0.01	unfavorable
596	DRD1	17.92	< 0.01			favorable
597	GAPDHP32	17.92	< 0.01			favorable
598	HMCN2	17.92	< 0.01			favorable
599	NAALADL2	17.92	< 0.01			favorable
600	OTC	17.92	< 0.01			favorable
601	RAF1	17.92	< 0.01			unfavorable
602	RNF123	17.92	< 0.01	4.83	< 0.01	unfavorable
603	RNF6	17.92	< 0.01			favorable
604	RPAP3	17.92	< 0.01	0.04	< 0.01	favorable
605	TMPOP2	17.92	< 0.01			favorable
606	AC083923.1*	17.88	< 0.01			favorable
607	ARHGEF3	17.79	< 0.01			unfavorable
608	DCTN1	17.79	< 0.01	4.33	< 0.01	unfavorable
609	DHX30	17.79	< 0.01			unfavorable
610	MIR190A	17.79	< 0.01			favorable
611	MMP27	17.79	< 0.01			favorable
612	ADGRA2	17.67	< 0.01	4.81	< 0.01	unfavorable
613	ATP5MDP1	17.67	< 0.01			favorable
614	C2ORF73	17.67	< 0.01			favorable
615	CCDC170	17.67	< 0.01			favorable
616	GLT8D2	17.67	< 0.01			favorable
617	GPIHBP1	17.67	< 0.01	2.81	< 0.01	unfavorable
618	HMGN2	17.67	< 0.01			unfavorable
619	MTRF1	17.67	< 0.01			favorable
620	PALM	17.67	< 0.01			unfavorable
621	RNF208	17.67	< 0.01			unfavorable
622	SHISAL2A	17.67	< 0.01			favorable
623	SPAG1	17.67	< 0.01	0.09	< 0.01	favorable
624	TASP1	17.67	< 0.01			favorable
625	ETFBKMT	17.52	< 0.01			favorable
626	PDE2A	17.52	< 0.01	68.2	< 0.01	unfavorable
627	PGGT1BP1	17.52	< 0.01			favorable
628	SIGLEC22P	17.52	< 0.01			favorable
629	ST7-AS1	17.52	< 0.01			unfavorable
630	ANAPC10	17.45	< 0.01			favorable
631	BNIP3P1	17.45	< 0.01			unfavorable
632	ETFA	17.45	< 0.01			favorable
633	FBXL15	17.45	< 0.01	4.88	< 0.01	unfavorable
634	FNTA	17.45	< 0.01	0.01	< 0.01	favorable
635	FRMPD2	17.45	< 0.01			favorable
636	GJC2	17.45	< 0.01	2.45	< 0.01	unfavorable
637	PPP2R5C	17.45	< 0.01			favorable
638	UBXN2B	17.45	< 0.01			favorable
639	ANKAR	17.37	< 0.01			favorable
640	BAX	17.37	< 0.01			unfavorable
641	FBXW5	17.37	< 0.01			unfavorable
642	HSP90AA2P	17.37	< 0.01	0.32	< 0.01	favorable
643	MIPEP	17.37	< 0.01			favorable
644	MIR346	17.37	< 0.01			unfavorable
645	MIR6753	17.37	< 0.01	4.22	< 0.01	unfavorable
646	PRSS16	17.37	< 0.01			favorable
647	RND3	17.37	< 0.01			favorable
648	USP40	17.37	< 0.01	0.02	< 0.01	favorable
649	ZAR1L	17.37	< 0.01			favorable
650	DYNC1LI2	17.27	< 0.01	0.22	< 0.01	favorable
651	GOLGA2P4	17.27	< 0.01			favorable
652	ITFG1	17.27	< 0.01			favorable
653	NLRP2B	17.27	< 0.01			favorable
654	RSL24D1P1	17.27	< 0.01	40.3	< 0.01	unfavorable
655	SDC1	17.27	< 0.01			unfavorable
656	SNORA33	17.27	< 0.01			favorable
657	ATP5PDP3	17.19	< 0.01			favorable
658	ATP6V0A4	17.19	< 0.01			favorable
659	BAALC-AS2	17.19	< 0.01			favorable
660	CCDC73	17.19	< 0.01			favorable
661	CYP4F2	17.19	< 0.01			favorable
662	DIP2B	17.19	< 0.01			unfavorable
663	DPP8	17.19	< 0.01	0.05	< 0.01	favorable
664	ERLIN2	17.19	< 0.01			favorable
665	FAM102A	17.19	< 0.01	15.4	< 0.01	unfavorable
666	GPALPP1	17.19	< 0.01			favorable
667	INTU	17.19	< 0.01	0.15	< 0.01	favorable
668	KDM5C-IT1	17.19	< 0.01			favorable
669	LMF1-AS1	17.19	< 0.01			favorable
670	MEG8	17.19	< 0.01			favorable
671	MTCYBP44	17.19	< 0.01			favorable
672	PLPP7	17.19	< 0.01			favorable
673	RPL23AP61	17.19	< 0.01			favorable
674	SOX3	17.19	< 0.01			favorable
675	CSPG4	17.13	< 0.01			unfavorable
676	EFHC2	17.13	< 0.01			favorable
677	MITF	17.13	< 0.01			favorable
678	POU5F1P6	17.13	< 0.01			favorable
679	RPS26P2	17.13	< 0.01	2.54	< 0.01	unfavorable
680	SEPTIN12	17.13	< 0.01			favorable
681	SPAG16	17.13	< 0.01			favorable
682	TP53I13	17.13	< 0.01			unfavorable
683	WWP1	17.13	< 0.01	0.04	< 0.01	favorable
684	ARL6IP1P2	16.99	< 0.01			favorable
685	DBX2	16.99	< 0.01			favorable
686	HYAL2	16.99	< 0.01	3.82	< 0.01	unfavorable
687	LPAR6	16.99	< 0.01			favorable
688	OR2L3	16.99	< 0.01			favorable
689	OSBP2	16.99	< 0.01			unfavorable
690	POU3F2	16.99	< 0.01			unfavorable
691	RBAK	16.99	< 0.01	0.07	< 0.01	favorable
692	TAC1	16.99	< 0.01			favorable
693	ZNF181	16.99	< 0.01			favorable
694	ARHGAP1	16.93	< 0.01			unfavorable
695	DUTP6	16.93	< 0.01			favorable
696	ERHP1	16.93	< 0.01			favorable
697	IMPA1	16.93	< 0.01	0.09	< 0.01	favorable
698	KLK6	16.93	< 0.01			favorable
699	LZTS2	16.93	< 0.01	6.67	< 0.01	unfavorable
700	PNMA8B	16.93	< 0.01			unfavorable
701	RPS20P15	16.93	< 0.01			favorable
702	ARL15	16.87	< 0.01			favorable
703	C15ORF41	16.87	< 0.01			favorable
704	CITED1	16.87	< 0.01			favorable
705	CNTN2	16.87	< 0.01	4.51	< 0.01	unfavorable
706	HRK	16.87	< 0.01			favorable
707	MIR212	16.87	< 0.01	2.18	< 0.01	unfavorable
708	NUP210L	16.87	< 0.01			favorable
709	PIGP	16.87	< 0.01			favorable
710	SLC66A2	16.87	< 0.01	22.1	< 0.01	unfavorable
711	TP63	16.87	< 0.01	49.2	< 0.01	unfavorable
712	ANKHD1	16.81	< 0.01			favorable
713	CTAGE15	16.81	< 0.01			favorable
714	EEF1AKMT1	16.81	< 0.01			favorable
715	EEF1GP4	16.81	< 0.01			favorable
716	GLYATL1	16.81	< 0.01			favorable
717	HMGB1P40	16.81	< 0.01			favorable
718	ICOS	16.81	< 0.01			favorable
719	IFT46	16.81	< 0.01			favorable
720	IPO5	16.81	< 0.01			favorable
721	MIR342	16.81	< 0.01			favorable
722	MORN2	16.81	< 0.01			favorable
723	NFKBIL1	16.81	< 0.01			unfavorable
724	NPAP1	16.81	< 0.01	63.7	< 0.01	unfavorable
725	OPALIN	16.81	< 0.01			favorable
726	PIH1D2	16.81	< 0.01			favorable
727	PPP1R42	16.81	< 0.01			favorable
728	RPL36P2	16.81	< 0.01			favorable
729	RPS29P11	16.81	< 0.01			favorable
730	SMARCE1P3	16.81	< 0.01			favorable
731	UBE2Q2P2	16.81	< 0.01			favorable
732	VPS72	16.81	< 0.01			unfavorable
733	VXN	16.81	< 0.01			favorable
734	ADAR	16.72	< 0.01			favorable
735	FXYD2	16.72	< 0.01			unfavorable
736	GABRA1	16.72	< 0.01			favorable
737	MAB21L4	16.72	< 0.01			unfavorable
738	MAGIX	16.72	< 0.01			unfavorable
739	MYL6P2	16.72	< 0.01			favorable
740	NBPF13P	16.72	< 0.01			favorable
741	NDP	16.72	< 0.01			favorable
742	PCDHGB1	16.72	< 0.01			unfavorable
743	PCED1B	16.72	< 0.01			favorable
744	STMN2	16.72	< 0.01			favorable
745	TMEM141	16.72	< 0.01			unfavorable
746	TSC22D1-AS1	16.72	< 0.01			favorable
747	C9ORF57	16.67	< 0.01			favorable
748	HES2	16.67	< 0.01	51.2	< 0.01	unfavorable
749	TNFRSF10A	16.67	< 0.01			favorable
750	ZNF687-AS1	16.67	< 0.01			unfavorable
751	LARP1B	16.61	< 0.01			favorable
752	MCTP2	16.61	< 0.01			favorable
753	RPL29P11	16.61	< 0.01	2.21	< 0.01	unfavorable
754	SPINK2	16.61	< 0.01	63.4	< 0.01	unfavorable
755	SUGT1	16.61	< 0.01	0.07	< 0.01	favorable
756	ZDHHC8	16.61	< 0.01	2.78	< 0.01	unfavorable
757	CSPP1	16.54	< 0.01	0.24	< 0.01	favorable
758	FAM13A-AS1	16.54	< 0.01			favorable
759	HSPA8P11	16.54	< 0.01			favorable
760	MMP17	16.54	< 0.01			unfavorable
761	RNF207	16.54	< 0.01	2.44	< 0.01	unfavorable
762	RPSAP75	16.54	< 0.01			favorable
763	SLC36A4	16.54	< 0.01			favorable
764	ZNF606	16.54	< 0.01			favorable
765	DPH6	16.47	< 0.01	0.01	< 0.01	favorable
766	LDB2	16.47	< 0.01			favorable
767	SCN8A	16.47	< 0.01			unfavorable
768	SSBP4	16.47	< 0.01			unfavorable
769	ZNF20	16.47	< 0.01			favorable
770	ZNF471	16.47	< 0.01			favorable
771	ZNF556	16.47	< 0.01			favorable
772	ATP5MGP7	16.41	< 0.01			favorable
773	CCK	16.41	< 0.01			favorable
774	EPHA6	16.41	< 0.01			favorable
775	FSIP2	16.41	< 0.01			favorable
776	GAPDHP52	16.41	< 0.01			favorable
777	HMGN1P17	16.41	< 0.01			favorable
778	IDO1	16.41	< 0.01			unfavorable
779	IGHV1-69-2	16.41	< 0.01			favorable
780	KATNBL1P2	16.41	< 0.01			favorable
781	KIR3DL3	16.41	< 0.01			favorable
782	KLRD1	16.41	< 0.01			favorable
783	MIR15B	16.41	< 0.01			favorable
784	MS4A8	16.41	< 0.01			unfavorable
785	MYF6	16.41	< 0.01			favorable
786	NCAPD2P1	16.41	< 0.01			favorable
787	NEFHP1	16.41	< 0.01			favorable
788	OR11H7	16.41	< 0.01			favorable
789	OR2L9P	16.41	< 0.01			favorable
790	OR7E116P	16.41	< 0.01			favorable
791	RCN3	16.41	< 0.01			unfavorable
792	RPL30P16	16.41	< 0.01			favorable
793	RPL7P58	16.41	< 0.01			favorable
794	SCGB1D2	16.41	< 0.01			favorable
795	SMIM2	16.41	< 0.01			favorable
796	SNORA20B	16.41	< 0.01			favorable
797	STMN1P1	16.41	< 0.01			favorable
798	TCF21	16.41	< 0.01			favorable
799	TPH2	16.41	< 0.01			favorable
800	CLEC11A	16.36	< 0.01			unfavorable
801	ELF1	16.36	< 0.01			favorable
802	PEX3	16.36	< 0.01			favorable
803	TENT5B	16.36	< 0.01			favorable
804	CNTNAP3B	16.29	< 0.01			favorable
805	LNX1	16.29	< 0.01			favorable
806	SACS	16.29	< 0.01			favorable
807	TNRC18	16.29	< 0.01			unfavorable
808	ZIC3	16.29	< 0.01			favorable
809	CXCL5	16.22	< 0.01			favorable
810	GJA1	16.22	< 0.01			favorable
811	ILKAP	16.22	< 0.01	0.03	< 0.01	favorable
812	BAP1	16.19	< 0.01			unfavorable
813	GNG7	16.19	< 0.01			favorable
814	RPL3P5	16.19	< 0.01			favorable
815	C19ORF84	16.13	< 0.01			favorable
816	CD93	16.13	< 0.01			unfavorable
817	CHCHD3	16.13	< 0.01			favorable
818	EDARADD	16.13	< 0.01			favorable
819	FOXN3P1	16.13	< 0.01			favorable
820	ISM2	16.13	< 0.01			favorable
821	LIPC	16.13	< 0.01			favorable
822	PLXNA3	16.13	< 0.01			unfavorable
823	RPL15P2	16.13	< 0.01			favorable
824	RPL7P49	16.13	< 0.01			unfavorable
825	SCIMP	16.13	< 0.01	0.01	< 0.01	favorable
826	SLIT2-IT1	16.13	< 0.01			favorable
827	U82695.1	16.13	< 0.01			unfavorable
828	UBA52P3	16.13	< 0.01			favorable
829	BMS1P16	15.99	< 0.01			favorable
830	C6ORF47	15.99	< 0.01			unfavorable
831	CSAG4	15.99	< 0.01			favorable
832	FTH1P22	15.99	< 0.01			favorable
833	MARK2P17	15.99	< 0.01			favorable
834	ODF2L	15.99	< 0.01			favorable
835	OR2A12	15.99	< 0.01			favorable
836	OR2A15P	15.99	< 0.01			favorable
837	OTUD6A	15.99	< 0.01	57.3	< 0.01	favorable
838	PCNA	15.99	< 0.01			favorable
839	RNU6-1194P	15.99	< 0.01			favorable
840	RPS24P13	15.99	< 0.01			favorable
841	WDR78	15.99	< 0.01			favorable
842	AKAP11	15.92	< 0.01			favorable
843	FRMD8	15.92	< 0.01			unfavorable
844	LRRC7	15.92	< 0.01	74.7	< 0.01	unfavorable
845	MIR583	15.92	< 0.01			favorable
846	PA2G4P3	15.92	< 0.01			favorable
847	RPL5P6	15.92	< 0.01			favorable
848	SPRR3	15.92	< 0.01			unfavorable
849	XYLT1	15.92	< 0.01			favorable
850	ZC2HC1A	15.92	< 0.01	0.01	< 0.01	favorable
851	C4ORF33	15.86	< 0.01	0.01	< 0.01	favorable
852	CBX3P4	15.86	< 0.01			favorable
853	ENDOD1	15.86	< 0.01			favorable
854	FAM92A	15.86	< 0.01	0.04	< 0.01	favorable
855	IFT88	15.86	< 0.01			favorable
856	KRT18P24	15.86	< 0.01			favorable
857	LIAS	15.86	< 0.01	0.03	< 0.01	favorable
858	NDUFA3P1	15.86	< 0.01			favorable
859	NEXN-AS1	15.86	< 0.01			favorable
860	PHACTR3	15.86	< 0.01			favorable
861	RAC1P5	15.86	< 0.01			favorable
862	TMEM221	15.86	< 0.01			favorable
863	TPRX1	15.86	< 0.01			favorable
864	ZNF337-AS1	15.86	< 0.01			favorable
865	ANKRD20A9P	15.83	< 0.01			favorable
866	BNIP5	15.83	< 0.01			favorable
867	DNAH8	15.83	< 0.01			favorable
868	DNM1P51	15.83	< 0.01			favorable
869	EIF1P1	15.83	< 0.01			favorable
870	FMR1NB	15.83	< 0.01			favorable
871	NAV2-AS2	15.83	< 0.01			favorable
872	STX8	15.83	< 0.01	0.01	< 0.01	favorable
873	TEPP	15.83	< 0.01			favorable
874	TNNT2	15.83	< 0.01			favorable
875	ATP5F1D	15.79	< 0.01			unfavorable
876	C9ORF135	15.79	< 0.01			favorable
877	CACNA1I	15.79	< 0.01			unfavorable
878	DKC1	15.79	< 0.01			unfavorable
879	GDI2P1	15.79	< 0.01			favorable
880	MAPK11	15.79	< 0.01			unfavorable
881	MBNL2	15.79	< 0.01			favorable
882	P2RY2	15.79	< 0.01			unfavorable
883	SLC25A51	15.79	< 0.01	0.13	< 0.01	favorable
884	TNFSF14	15.79	< 0.01			favorable
885	ZBTB22	15.79	< 0.01			unfavorable
886	CUL4A	15.74	< 0.01	0.06	< 0.01	favorable
887	DYNC2LI1	15.74	< 0.01			favorable
888	EPHB4	15.74	< 0.01			unfavorable
889	MKLN1	15.74	< 0.01			favorable
890	WNK2	15.74	< 0.01	3.32	< 0.01	unfavorable
891	C4ORF36	15.71	< 0.01			favorable
892	CCL13	15.71	< 0.01			favorable
893	DPYS	15.71	< 0.01			favorable
894	DSG1	15.71	< 0.01			favorable
895	HMGN1P2	15.71	< 0.01			favorable
896	HSPE1P21	15.71	< 0.01			favorable
897	ITCH-AS1	15.71	< 0.01			favorable
898	LCE5A	15.71	< 0.01			favorable
899	MAL	15.71	< 0.01			favorable
900	MIR744	15.71	< 0.01			favorable
901	MKX	15.71	< 0.01			favorable
902	MT-TL1	15.71	< 0.01			favorable
903	NANOGNBP3	15.71	< 0.01			favorable
904	RNU4-54P	15.71	< 0.01			favorable
905	RNU4ATAC12P	15.71	< 0.01			favorable
906	SNHG19	15.71	< 0.01			favorable
907	UGT3A2	15.71	< 0.01			favorable
908	LAMA1	15.67	< 0.01			favorable
909	PTPRZ1	15.67	< 0.01			favorable
910	SRL	15.67	< 0.01			unfavorable
911	TMEM203	15.67	< 0.01			unfavorable
912	ZNF846	15.67	< 0.01	0.04	< 0.01	favorable
913	DOK3	15.63	< 0.01			unfavorable
914	FBLIM1	15.63	< 0.01			unfavorable
915	HNRNPA1P22	15.63	< 0.01	3.44	< 0.01	unfavorable
916	RPL17P19	15.63	< 0.01			favorable
917	WRN	15.63	< 0.01	0.05	< 0.01	favorable
918	ZNF709	15.63	< 0.01			favorable
919	GLMP	15.59	< 0.01			unfavorable
920	OR2L6P	15.59	< 0.01			unfavorable
921	PSMB4	15.59	< 0.01			unfavorable
922	TMEM174	15.59	< 0.01			favorable
923	TNFRSF13C	15.59	< 0.01			unfavorable
924	CRTC2	15.57	< 0.01	7.22	< 0.01	unfavorable
925	FAM27C	15.57	< 0.01			favorable
926	LY75	15.57	< 0.01			favorable
927	MCL1	15.57	< 0.01	3.77	< 0.01	unfavorable
928	SUGT1P3	15.57	< 0.01	0.01	< 0.01	favorable
929	CYB561D2	15.52	< 0.01			unfavorable
930	EIF3M	15.52	< 0.01			favorable
931	RNF26	15.52	< 0.01			unfavorable
932	TGDS	15.52	< 0.01			favorable
933	CDC42SE1	15.48	< 0.01			unfavorable
934	DIP2A-IT1	15.48	< 0.01			favorable
935	ERBB2	15.48	< 0.01			unfavorable
936	IFNL3	15.48	< 0.01			favorable
937	KRT17P2	15.48	< 0.01			favorable
938	MAP3K10	15.48	< 0.01	5.96	< 0.01	unfavorable
939	MIR1281	15.48	< 0.01			favorable
940	MIR181A2	15.48	< 0.01			unfavorable
941	MRPS31P5	15.48	< 0.01			favorable
942	RPL13AP19	15.48	< 0.01			favorable
943	RPS4XP6	15.48	< 0.01			favorable
944	RTCA	15.48	< 0.01	0.02	< 0.01	favorable
945	ACAP3	15.45	< 0.01	3.22	< 0.01	unfavorable
946	CSNK2A1	15.45	< 0.01	0.06	< 0.01	favorable
947	MYH14	15.45	< 0.01			favorable
948	NCKIPSD	15.45	< 0.01	3.22	< 0.01	unfavorable
949	TLR7	15.45	< 0.01	0.04	< 0.01	favorable
950	CASQ2	15.41	< 0.01			favorable
951	CCDC47	15.41	< 0.01	0.19	< 0.01	favorable
952	LAMB3	15.41	< 0.01			unfavorable
953	MCMDC2	15.41	< 0.01	0.01	< 0.01	favorable
954	OR9A1P	15.41	< 0.01			favorable
955	TMEM151B	15.41	< 0.01	48.3	< 0.01	unfavorable
956	ATP5PBP1	15.38	< 0.01			favorable
957	BNIP3P42	15.38	< 0.01			favorable
958	C10ORF90	15.38	< 0.01			favorable
959	CDH19	15.38	< 0.01			favorable
960	CHPF2	15.38	< 0.01			unfavorable
961	DLEU2	15.38	< 0.01			favorable
962	GKN1	15.38	< 0.01			favorable
963	GLIS2-AS1	15.38	< 0.01			favorable
964	GOLGA8N	15.38	< 0.01			favorable
965	IGLV7-43	15.38	< 0.01			favorable
966	KLRC3	15.38	< 0.01			favorable
967	MED28P7	15.38	< 0.01			favorable
968	MEPE	15.38	< 0.01			favorable
969	MIR4435-2HG	15.38	< 0.01			favorable
970	MTND5P26	15.38	< 0.01			favorable
971	NCAPD2	15.38	< 0.01	15.4	< 0.01	unfavorable
972	PAICSP5	15.38	< 0.01			favorable
973	PHB2	15.38	< 0.01	4.63	< 0.01	unfavorable
974	RB1	15.38	< 0.01	0.02	< 0.01	favorable
975	RNFT1-DT	15.38	< 0.01			favorable
976	RPS20P33	15.38	< 0.01			favorable
977	RPS29P14	15.38	< 0.01			favorable
978	SCCPDH	15.38	< 0.01			favorable
979	SLC25A31	15.38	< 0.01			favorable
980	SNRPEP9	15.38	< 0.01			favorable
981	SPOCK3	15.38	< 0.01			favorable
982	SRP14P1	15.38	< 0.01			favorable
983	SYPL1P2	15.38	< 0.01			favorable
984	UBXN4	15.38	< 0.01	0.05	< 0.01	favorable
985	YIPF1	15.38	< 0.01			favorable
986	MANEAL	15.35	< 0.01			unfavorable
987	N4BP2	15.35	< 0.01			favorable
988	RBM22P2	15.35	< 0.01			favorable
989	TRIM63	15.35	< 0.01			unfavorable
990	WDR75	15.35	< 0.01			favorable
991	ARHGAP23	15.31	< 0.01			favorable
992	KCNB2	15.31	< 0.01			favorable
993	RNASE3	15.31	< 0.01			favorable
994	SEC14L3	15.31	< 0.01			favorable
995	CYP4F8	15.28	< 0.01			favorable
996	FAM153B	15.28	< 0.01			favorable
997	GATAD1	15.28	< 0.01	0.13	< 0.01	favorable
998	KERA	15.28	< 0.01			favorable
999	KRT4	15.28	< 0.01			favorable
1000	METTL7AP1	15.28	< 0.01			favorable
1001	MMP11	15.28	< 0.01	13.6	< 0.01	unfavorable
1002	OR6C3	15.28	< 0.01			favorable
1003	PFN1P11	15.28	< 0.01			favorable
1004	REXO1L1P	15.28	< 0.01			favorable
1005	RPL23AP90	15.28	< 0.01			favorable
1006	SALL4P1	15.28	< 0.01			favorable
1007	SRP68P2	15.28	< 0.01			favorable
1008	TRIM15	15.28	< 0.01			favorable
1009	TRIM51HP	15.28	< 0.01			favorable
1010	FBXO25	15.25	< 0.01	0.01	< 0.01	favorable
1011	GPT	15.25	< 0.01			unfavorable
1012	PMF1	15.25	< 0.01	33.7	< 0.01	unfavorable
1013	PRIM2	15.25	< 0.01			favorable
1014	WNT4	15.25	< 0.01			unfavorable
1015	ACO1	15.19	< 0.01	0.01	< 0.01	favorable
1016	NDUFB6	15.19	< 0.01			favorable
1017	OARD1	15.19	< 0.01			favorable
1018	SLC30A3	15.19	< 0.01			favorable
1019	ZNF2	15.19	< 0.01	31.2	< 0.01	unfavorable
1020	CCDC120	15.16	< 0.01	43.7	< 0.01	unfavorable
1021	HCN4	15.16	< 0.01			favorable
1022	RARA	15.16	< 0.01			unfavorable
1023	COX11P1	15.13	< 0.01			unfavorable
1024	NDUFS1	15.13	< 0.01			favorable
1025	NEDD1	15.13	< 0.01			favorable
1026	OR8S1	15.13	< 0.01			favorable
1027	PUS7	15.13	< 0.01			favorable
1028	TMEM62	15.13	< 0.01			favorable
1029	TNKS1BP1	15.13	< 0.01			unfavorable
1030	A1BG	14.99	< 0.01			favorable
1031	CLCN3	14.99	< 0.01			favorable
1032	NAA16	14.99	< 0.01	0.02	< 0.01	favorable
1033	NAF1	14.99	< 0.01			favorable
1034	P2RY1	14.99	< 0.01			favorable
1035	PLD3	14.99	< 0.01	3.77	< 0.01	unfavorable
1036	RAB23	14.99	< 0.01			favorable
1037	RAP1BP1	14.99	< 0.01			favorable
1038	RTN4R	14.99	< 0.01	3.71	< 0.01	unfavorable
1039	TMEM215	14.99	< 0.01			unfavorable
1040	WDR41	14.99	< 0.01			favorable
1041	ACBD3-AS1	14.98	< 0.01			favorable
1042	ARL5AP2	14.98	< 0.01			favorable
1043	ATOH1	14.98	< 0.01			favorable
1044	BACH1-AS1	14.98	< 0.01			favorable
1045	BMS1P15	14.98	< 0.01			favorable
1046	CCDC75P1	14.98	< 0.01			favorable
1047	CCL16	14.98	< 0.01			favorable
1048	DEFB136	14.98	< 0.01			favorable
1049	EIF3LP3	14.98	< 0.01			favorable
1050	FAM198B-AS1	14.98	< 0.01			favorable
1051	FGF12	14.98	< 0.01			favorable
1052	FGL2	14.98	< 0.01			favorable
1053	GAPDHP14	14.98	< 0.01			favorable
1054	GGTLC1	14.98	< 0.01			favorable
1055	GM2AP1	14.98	< 0.01			favorable
1056	IGKV3-7	14.98	< 0.01			favorable
1057	IGLV3-27	14.98	< 0.01			favorable
1058	IGLV7-46	14.98	< 0.01			favorable
1059	IGLV9-49	14.98	< 0.01			favorable
1060	ITPRIP-AS1	14.98	< 0.01			favorable
1061	MIR455	14.98	< 0.01			favorable
1062	MIR5006	14.98	< 0.01			favorable
1063	MIR548F1	14.98	< 0.01			favorable
1064	MIR6867	14.98	< 0.01			favorable
1065	MTND5P12	14.98	< 0.01			favorable
1066	NIPA2P4	14.98	< 0.01			favorable
1067	NPM1P13	14.98	< 0.01			favorable
1068	NR5A1	14.98	< 0.01			favorable
1069	OR5B2	14.98	< 0.01			favorable
1070	OR6B1	14.98	< 0.01			favorable
1071	PABPC4-AS1	14.98	< 0.01			favorable
1072	PDSS1P2	14.98	< 0.01			favorable
1073	PRELID3BP6	14.98	< 0.01			favorable
1074	QRFPR	14.98	< 0.01			favorable
1075	RGS8	14.98	< 0.01			favorable
1076	RNU6-850P	14.98	< 0.01			favorable
1077	RPL21P104	14.98	< 0.01			favorable
1078	SPDYE9P	14.98	< 0.01			favorable
1079	SRD5A1P1	14.98	< 0.01			favorable
1080	SRP72P1	14.98	< 0.01			favorable
1081	STAP1	14.98	< 0.01			favorable
1082	TBX5-AS1	14.98	< 0.01			favorable
1083	TMEM108-AS1	14.98	< 0.01			favorable
1084	TMEM161BP1	14.98	< 0.01			favorable
1085	TMSB15B	14.98	< 0.01			favorable
1086	TRGV7	14.98	< 0.01			favorable
1087	ZBED2	14.98	< 0.01			favorable
1088	ZEB2-AS1	14.98	< 0.01			favorable
1089	C2CD4A	14.97	< 0.01			favorable
1090	DDX43P1	14.97	< 0.01			favorable
1091	NEU3	14.97	< 0.01	8.12	< 0.01	unfavorable
1092	NLK	14.97	< 0.01			favorable
1093	PRDX3P4	14.97	< 0.01			favorable
1094	RIPK4	14.97	< 0.01			favorable
1095	SLC35A1	14.97	< 0.01			favorable
1096	AFG1L	14.96	< 0.01	0.01	< 0.01	favorable
1097	CD8B	14.96	< 0.01			favorable
1098	HERC2P4	14.96	< 0.01			favorable
1099	KCNQ5-AS1	14.96	< 0.01			favorable
1100	MRPL19	14.96	< 0.01			favorable
1101	PIK3C3	14.96	< 0.01	0.04	< 0.01	favorable
1102	PLAA	14.96	< 0.01			favorable
1103	PNMT	14.96	< 0.01	2.23	< 0.01	unfavorable
1104	SPART-AS1	14.96	< 0.01			favorable
1105	CLTC	14.94	< 0.01			favorable
1106	PAGE2	14.94	< 0.01			favorable
1107	PRDM6	14.94	< 0.01			favorable
1108	PSMC6	14.94	< 0.01			favorable
1109	RUSC1	14.94	< 0.01	3.55	< 0.01	unfavorable
1110	SF3A2	14.94	< 0.01			unfavorable
1111	ZHX1	14.94	< 0.01	0.28	< 0.01	favorable
1112	CD244	14.89	< 0.01			favorable
1113	CYCSP29	14.89	< 0.01			favorable
1114	CYP4A11	14.89	< 0.01			favorable
1115	HILS1	14.89	< 0.01			favorable
1116	KCTD16	14.89	< 0.01			favorable
1117	RPL22P12	14.89	< 0.01			favorable
1118	SETDB1	14.89	< 0.01			unfavorable
1119	SNORD115-35	14.89	< 0.01			favorable
1120	SRGAP3-AS1	14.89	< 0.01			unfavorable
1121	DPY19L4P1	14.86	< 0.01			favorable
1122	EBLN1	14.86	< 0.01			favorable
1123	ERVK3-1	14.86	< 0.01			favorable
1124	FABP7P2	14.86	< 0.01			favorable
1125	GK-AS1	14.86	< 0.01			favorable
1126	IL2RG	14.86	< 0.01			favorable
1127	MIR620	14.86	< 0.01			favorable
1128	MIR6739	14.86	< 0.01			favorable
1129	OR5AK4P	14.86	< 0.01			favorable
1130	PDE3A	14.86	< 0.01			favorable
1131	RPS2P1	14.86	< 0.01			favorable
1132	TRIB1	14.86	< 0.01			unfavorable
1133	ACHE	14.84	< 0.01			unfavorable
1134	IGKJ4	14.84	< 0.01			favorable
1135	KIF2A	14.84	< 0.01			favorable
1136	TIAF1	14.84	< 0.01			favorable
1137	CAMKMT	14.78	< 0.01			favorable
1138	CAPN6	14.78	< 0.01			favorable
1139	HMGB1P30	14.78	< 0.01			favorable
1140	HOXB7	14.78	< 0.01			favorable
1141	OLFM4	14.78	< 0.01			favorable
1142	OR5AU1	14.78	< 0.01			favorable
1143	TIMM23B-AGAP6	14.78	< 0.01			favorable
1144	ZNF519P4	14.78	< 0.01			favorable
1145	ARHGAP15	14.76	< 0.01			favorable
1146	C21ORF62-AS1	14.76	< 0.01			favorable
1147	GMPPB	14.76	< 0.01	7.88	< 0.01	unfavorable
1148	LRRC75B	14.76	< 0.01	8.71	< 0.01	unfavorable
1149	MAGT1	14.76	< 0.01			favorable
1150	BPIFB2	14.72	< 0.01			favorable
1151	BTBD9-AS1	14.72	< 0.01			favorable
1152	C1GALT1P2	14.72	< 0.01			favorable
1153	CAPN13	14.72	< 0.01			favorable
1154	CBX3P7	14.72	< 0.01			favorable
1155	CGB5	14.72	< 0.01			favorable
1156	CR769775.2	14.72	< 0.01			favorable
1157	CRB3	14.72	< 0.01			favorable
1158	CST6	14.72	< 0.01			favorable
1159	CTSLP6	14.72	< 0.01			favorable
1160	CYP2T3P	14.72	< 0.01			favorable
1161	DHX40P1	14.72	< 0.01			favorable
1162	DICER1-AS1	14.72	< 0.01			favorable
1163	DOC2GP	14.72	< 0.01			favorable
1164	ENDOG	14.72	< 0.01			unfavorable
1165	ENO1-AS1	14.72	< 0.01			favorable
1166	FAM236C	14.72	< 0.01			favorable
1167	FEZF1-AS1	14.72	< 0.01			favorable
1168	FOXG1-AS1	14.72	< 0.01			favorable
1169	FXYD6P1	14.72	< 0.01			favorable
1170	GOLGA6L16P	14.72	< 0.01			favorable
1171	HMGB1P51	14.72	< 0.01			favorable
1172	HYPM	14.72	< 0.01			favorable
1173	IGHD4-17	14.72	< 0.01			favorable
1174	IGHV3-19	14.72	< 0.01			favorable
1175	IGHV3-38	14.72	< 0.01			favorable
1176	IGHV3-41	14.72	< 0.01			favorable
1177	IGLC4	14.72	< 0.01			favorable
1178	IGLJ2	14.72	< 0.01			favorable
1179	KCNC1	14.72	< 0.01			favorable
1180	KIRREL3-AS2	14.72	< 0.01			favorable
1181	LYPD4	14.72	< 0.01			favorable
1182	MIR16-1	14.72	< 0.01			favorable
1183	MIR2113	14.72	< 0.01			favorable
1184	MIR3117	14.72	< 0.01			favorable
1185	MIR3125	14.72	< 0.01			favorable
1186	MIR383	14.72	< 0.01			unfavorable
1187	MIR579	14.72	< 0.01	11.1	< 0.01	unfavorable
1188	MIR586	14.72	< 0.01			favorable
1189	MIR9-3HG	14.72	< 0.01			favorable
1190	MTND1P11	14.72	< 0.01			favorable
1191	MTND1P19	14.72	< 0.01			favorable
1192	MTND4P1	14.72	< 0.01			favorable
1193	NME1-NME2	14.72	< 0.01			favorable
1194	NOP56P1	14.72	< 0.01			favorable
1195	NUTF2P8	14.72	< 0.01			favorable
1196	OR10H1	14.72	< 0.01			favorable
1197	OR10Q2P	14.72	< 0.01			favorable
1198	OR6B3	14.72	< 0.01	88.2	< 0.01	favorable
1199	ORAOV1P1	14.72	< 0.01			favorable
1200	OSBPL9P3	14.72	< 0.01	12.23	< 0.01	favorable
1201	PAGE4	14.72	< 0.01			favorable
1202	PKMP2	14.72	< 0.01			favorable
1203	POLR3KP1	14.72	< 0.01			favorable
1204	PPP2R2B-IT1	14.72	< 0.01			favorable
1205	PYY3	14.72	< 0.01			favorable
1206	RAD21-AS1	14.72	< 0.01			favorable
1207	RCBTB2P1	14.72	< 0.01			favorable
1208	RNU6-681P	14.72	< 0.01			favorable
1209	RNU6-711P	14.72	< 0.01			favorable
1210	RPL32P33	14.72	< 0.01			favorable
1211	RPL5P10	14.72	< 0.01			favorable
1212	RPL7P42	14.72	< 0.01			favorable
1213	RPS26P34	14.72	< 0.01			favorable
1214	RPS2P6	14.72	< 0.01			favorable
1215	RPSAP38	14.72	< 0.01			favorable
1216	SACS-AS1	14.72	< 0.01			favorable
1217	SETP15	14.72	< 0.01			favorable
1218	SNORA70C	14.72	< 0.01			favorable
1219	SOCS5P3	14.72	< 0.01			favorable
1220	STEAP1B	14.72	< 0.01			favorable
1221	SUMO1P1	14.72	< 0.01			favorable
1222	TAAR5	14.72	< 0.01			favorable
1223	TAF9BP2	14.72	< 0.01			favorable
1224	TERF1P1	14.72	< 0.01			favorable
1225	TPT1P13	14.72	< 0.01			favorable
1226	TRAV16	14.72	< 0.01			favorable
1227	TRBV5-7	14.72	< 0.01			favorable
1228	TTLL6	14.72	< 0.01			favorable
1229	ZBTB46-AS1	14.72	< 0.01			favorable
1230	ZDHHC20-IT1	14.72	< 0.01			favorable
1231	C2ORF80	14.71	< 0.01			favorable
1232	DDIT4	14.71	< 0.01			unfavorable
1233	EIF5	14.71	< 0.01			favorable
1234	FZD9	14.71	< 0.01			favorable
1235	KNOP1P2	14.71	< 0.01			favorable
1236	PTAR1	14.71	< 0.01			favorable
1237	SNORD114-21	14.71	< 0.01			favorable
1238	SNORD115-11	14.71	< 0.01			favorable
1239	ELFN1	14.65	< 0.01			unfavorable
1240	HOGA1	14.65	< 0.01	5.63	< 0.01	unfavorable
1241	INSYN2B	14.65	< 0.01			favorable
1242	MIR1264	14.65	< 0.01			favorable
1243	MYL12A	14.65	< 0.01			favorable
1244	RPL7P54	14.65	< 0.01			favorable
1245	SLC22A24	14.65	< 0.01			favorable
1246	USP17L15	14.65	< 0.01			favorable
1247	CCDC138	14.63	< 0.01			favorable
1248	CXCR6	14.63	< 0.01			unfavorable
1249	GCC2-AS1	14.63	< 0.01			favorable
1250	KPNA3	14.63	< 0.01			favorable
1251	OR1I1	14.63	< 0.01			favorable
1252	PSPC1P1	14.63	< 0.01			favorable
1253	SEPTIN8	14.63	< 0.01			favorable
1254	SSRP1	14.63	< 0.01			unfavorable
1255	TRAK1	14.63	< 0.01			unfavorable
1256	CHRNA3	14.59	< 0.01			favorable
1257	GNAZ	14.59	< 0.01	21.3	< 0.01	unfavorable
1258	HIST2H2BF	14.59	< 0.01			unfavorable
1259	NEK1	14.59	< 0.01	0.05	< 0.01	favorable
1260	NOL11	14.59	< 0.01			favorable
1261	NUDT9	14.59	< 0.01	0.01	< 0.01	favorable
1262	RBMX2P5	14.59	< 0.01			favorable
1263	SLC16A2	14.59	< 0.01			unfavorable
1264	TEF	14.59	< 0.01	16.1	< 0.01	unfavorable
1265	ZDHHC20P4	14.59	< 0.01			favorable
1266	AF181450.1	14.52	< 0.01			favorable
1267	CEBPZOS	14.52	< 0.01			favorable
1268	CPZ	14.52	< 0.01			favorable
1269	FO393401.1	14.52	< 0.01			favorable
1270	FOXD4L5	14.52	< 0.01			favorable
1271	HEYL	14.52	< 0.01			unfavorable
1272	KRT85	14.52	< 0.01			favorable
1273	MYBPC1	14.52	< 0.01			favorable
1274	MYLKP1	14.52	< 0.01			favorable
1275	PAH	14.52	< 0.01			favorable
1276	RCN1P1	14.52	< 0.01			favorable
1277	RSL24D1P3	14.52	< 0.01			favorable
1278	SDF4	14.52	< 0.01			unfavorable
1279	SND1-IT1	14.52	< 0.01			favorable
1280	STK32B	14.52	< 0.01			favorable
1281	SYNE1-AS1	14.52	< 0.01			favorable
1282	TRAV4	14.52	< 0.01			favorable
1283	TRBJ2-2	14.52	< 0.01			unfavorable
1284	TRIM64B	14.52	< 0.01			favorable
1285	VSTM2B	14.52	< 0.01			favorable
1286	BOLA2B	14.47	< 0.01			unfavorable
1287	CSAG3	14.47	< 0.01			favorable
1288	DYNLT3P1	14.47	< 0.01			favorable
1289	H6PD	14.47	< 0.01			unfavorable
1290	NPY5R	14.47	< 0.01			favorable
1291	RPL36AP39	14.47	< 0.01			favorable
1292	SFTPD-AS1	14.47	< 0.01			favorable
1293	SNRPFP2	14.47	< 0.01			favorable
1294	VN1R107P	14.47	< 0.01			favorable
1295	AGR2	14.43	< 0.01			favorable
1296	BATF	14.43	< 0.01			favorable
1297	ESRRAP2	14.43	< 0.01			favorable
1298	HIST1H1T	14.43	< 0.01			favorable
1299	IDI2-AS1	14.43	< 0.01			favorable
1300	LLCFC1	14.43	< 0.01			favorable
1301	MIR1197	14.43	< 0.01			favorable
1302	PIBF1	14.43	< 0.01	0.01	< 0.01	favorable
1303	ADGRB2	14.39	< 0.01			favorable
1304	AK4P2	14.39	< 0.01			favorable
1305	AKIRIN2P1	14.39	< 0.01			favorable
1306	ALOX15P2	14.39	< 0.01			favorable
1307	ARL6IP1P1	14.39	< 0.01			favorable
1308	ARMCX7P	14.39	< 0.01			favorable
1309	ATG4AP1	14.39	< 0.01			favorable
1310	ATP5PBP4	14.39	< 0.01			favorable
1311	BPIFB9P	14.39	< 0.01			favorable
1312	C1DP4	14.39	< 0.01			favorable
1313	CASP1P2	14.39	< 0.01			favorable
1314	CCL14	14.39	< 0.01			favorable
1315	CHCHD2P3	14.39	< 0.01			favorable
1316	CKS1BP6	14.39	< 0.01			favorable
1317	CROCCP4	14.39	< 0.01			favorable
1318	CYP3A52P	14.39	< 0.01			favorable
1319	CYP4F62P	14.39	< 0.01			favorable
1320	DYNLL1P4	14.39	< 0.01			favorable
1321	FAM136BP	14.39	< 0.01			favorable
1322	FAM204CP	14.39	< 0.01			favorable
1323	FGF7P2	14.39	< 0.01			favorable
1324	GCG	14.39	< 0.01			favorable
1325	GEMIN2P1	14.39	< 0.01			favorable
1326	GJA3	14.39	< 0.01			favorable
1327	GOLGA6L11P	14.39	< 0.01			favorable
1328	GOT2P1	14.39	< 0.01			favorable
1329	GPR143P	14.39	< 0.01			favorable
1330	GPR21	14.39	< 0.01			favorable
1331	GPX1P2	14.39	< 0.01			favorable
1332	GTF2IP2	14.39	< 0.01			favorable
1333	HMGB1P15	14.39	< 0.01			favorable
1334	HMGB1P17	14.39	< 0.01			favorable
1335	HMGB1P26	14.39	< 0.01			favorable
1336	HMGB1P28	14.39	< 0.01			favorable
1337	HMX2	14.39	< 0.01			favorable
1338	HSFX4	14.39	< 0.01			favorable
1339	IGHV1OR15-2	14.39	< 0.01			favorable
1340	IGLV2-18	14.39	< 0.01			favorable
1341	ITGB5-AS1	14.39	< 0.01			favorable
1342	LIPK	14.39	< 0.01			favorable
1343	MC4R	14.39	< 0.01	17.7	< 0.01	unfavorable
1344	MCPH1-AS1	14.39	< 0.01			favorable
1345	MED15P8	14.39	< 0.01			favorable
1346	MIR129-1	14.39	< 0.01			favorable
1347	MIR2276	14.39	< 0.01			favorable
1348	MIR326	14.39	< 0.01			favorable
1349	MIR3659	14.39	< 0.01			favorable
1350	MIR450A1	14.39	< 0.01			favorable
1351	MIR6854	14.39	< 0.01			favorable
1352	MIR6877	14.39	< 0.01			favorable
1353	MIR8053	14.39	< 0.01			favorable
1354	MIR8082	14.39	< 0.01			favorable
1355	MIR892B	14.39	< 0.01			favorable
1356	MROH4P	14.39	< 0.01			favorable
1357	MTATP6P11	14.39	< 0.01			favorable
1358	MTCO1P11	14.39	< 0.01			favorable
1359	MTND1P32	14.39	< 0.01			favorable
1360	MTND4P16	14.39	< 0.01			favorable
1361	NAV2-IT1	14.39	< 0.01			favorable
1362	NENFP2	14.39	< 0.01			favorable
1363	NPAP1P6	14.39	< 0.01			favorable
1364	NUTM2A-AS1	14.39	< 0.01			favorable
1365	OLFM5P	14.39	< 0.01			favorable
1366	OPA1-AS1	14.39	< 0.01			favorable
1367	OPN1LW	14.39	< 0.01			favorable
1368	OR2W2P	14.39	< 0.01			favorable
1369	OR4F16	14.39	< 0.01			favorable
1370	OR5H15	14.39	< 0.01			favorable
1371	OR8G3P	14.39	< 0.01	88.3	< 0.01	favorable
1372	OR9K1P	14.39	< 0.01			favorable
1373	PAX8-AS1	14.39	< 0.01			favorable
1374	PDCL2	14.39	< 0.01			favorable
1375	PLAC9P1	14.39	< 0.01			favorable
1376	PLCB1-IT1	14.39	< 0.01			favorable
1377	PPP1R2P10	14.39	< 0.01			favorable
1378	PSMC1P6	14.39	< 0.01			favorable
1379	PTPRG-AS1	14.39	< 0.01			favorable
1380	RERE-AS1	14.39	< 0.01			favorable
1381	RFC3P1	14.39	< 0.01			favorable
1382	RFPL4A	14.39	< 0.01			favorable
1383	RIMBP3C	14.39	< 0.01			favorable
1384	RNU11	14.39	< 0.01			favorable
1385	RNU2-33P	14.39	< 0.01			favorable
1386	RNU6-1093P	14.39	< 0.01			favorable
1387	RNU6-1206P	14.39	< 0.01			favorable
1388	RNU6-1331P	14.39	< 0.01			favorable
1389	RNU6-43P	14.39	< 0.01			favorable
1390	RNU6-610P	14.39	< 0.01			favorable
1391	RNU6-638P	14.39	< 0.01			favorable
1392	RNU6-856P	14.39	< 0.01			favorable
1393	RNU6-903P	14.39	< 0.01			favorable
1394	RNU6ATAC2P	14.39	< 0.01			favorable
1395	RNU7-48P	14.39	< 0.01			favorable
1396	RNY3P12	14.39	< 0.01			favorable
1397	RPL19P11	14.39	< 0.01			favorable
1398	RPL23AP68	14.39	< 0.01			favorable
1399	RPL35AP26	14.39	< 0.01			favorable
1400	RPS15AP9	14.39	< 0.01			favorable
1401	RPS26P40	14.39	< 0.01			favorable
1402	RPS29P23	14.39	< 0.01			favorable
1403	RPS2P24	14.39	< 0.01			favorable
1404	RPS3AP24	14.39	< 0.01			favorable
1405	RPS3AP3	14.39	< 0.01			favorable
1406	SAPCD2P2	14.39	< 0.01			favorable
1407	SDHDP1	14.39	< 0.01			favorable
1408	SEMA6A-AS1	14.39	< 0.01			favorable
1409	SNORD81	14.39	< 0.01			favorable
1410	SNX18P9	14.39	< 0.01			favorable
1411	SSX5	14.39	< 0.01			favorable
1412	ST13P21	14.39	< 0.01			favorable
1413	TBC1D3P4	14.39	< 0.01			favorable
1414	TFAP2A-AS1	14.39	< 0.01			favorable
1415	TMPRSS11CP	14.39	< 0.01			favorable
1416	TPT1P2	14.39	< 0.01			favorable
1417	TRIM36-IT1	14.39	< 0.01			favorable
1418	TUBB1P1	14.39	< 0.01			favorable
1419	ZNF350-AS1	14.39	< 0.01			favorable
1420	ZNF460-AS1	14.39	< 0.01			favorable
1421	AK6	14.38	< 0.01			favorable
1422	ANKUB1	14.38	< 0.01			favorable
1423	C1RL-AS1	14.38	< 0.01			favorable
1424	CLEC1B	14.38	< 0.01			favorable
1425	EIF4EP5	14.38	< 0.01			unfavorable
1426	ENPP6	14.38	< 0.01			favorable
1427	FAM240A	14.38	< 0.01			favorable
1428	GTDC1	14.38	< 0.01			favorable
1429	LPO	14.38	< 0.01			favorable
1430	MAPK8IP1P2	14.38	< 0.01			unfavorable
1431	MYO10	14.38	< 0.01	0.11	< 0.01	favorable
1432	NINJ2	14.38	< 0.01			favorable
1433	PRADC1	14.38	< 0.01	7.51	< 0.01	unfavorable
1434	SP8	14.38	< 0.01			favorable
1435	ZBTB8OSP2	14.38	< 0.01			favorable
1436	ZNF254	14.38	< 0.01			favorable
1437	ABI1P1	14.32	< 0.01			favorable
1438	APEH	14.32	< 0.01	3.11	< 0.01	unfavorable
1439	C15ORF62	14.32	< 0.01			unfavorable
1440	CDC16	14.32	< 0.01			favorable
1441	CERS3	14.32	< 0.01			favorable
1442	CSF3	14.32	< 0.01			favorable
1443	CXADRP2	14.32	< 0.01			favorable
1444	DBF4	14.32	< 0.01			favorable
1445	ELMOD1	14.32	< 0.01			favorable
1446	EML3	14.32	< 0.01	3.24	< 0.01	unfavorable
1447	HIBCH	14.32	< 0.01	0.03	< 0.01	favorable
1448	IGLV2-23	14.32	< 0.01			favorable
1449	KRT14	14.32	< 0.01			unfavorable
1450	KRTAP5-6	14.32	< 0.01			unfavorable
1451	LARP1P1	14.32	< 0.01			favorable
1452	MAGI2-AS3	14.32	< 0.01			favorable
1453	MAP6D1	14.32	< 0.01	77.2	< 0.01	unfavorable
1454	MIR200A	14.32	< 0.01			favorable
1455	MIR4742	14.32	< 0.01			favorable
1456	MIR661	14.32	< 0.01	2.11	< 0.01	unfavorable
1457	MPPED1	14.32	< 0.01			favorable
1458	NFX1	14.32	< 0.01			favorable
1459	NWD2	14.32	< 0.01			favorable
1460	ODF2-AS1	14.32	< 0.01			favorable
1461	OR7E106P	14.32	< 0.01			favorable
1462	PI4KAP1	14.32	< 0.01			unfavorable
1463	PMS1	14.32	< 0.01	0.14	< 0.01	favorable
1464	PORCN	14.32	< 0.01			unfavorable
1465	PRAL	14.32	< 0.01			favorable
1466	PRR15	14.32	< 0.01			favorable
1467	PSG9	14.32	< 0.01			favorable
1468	RAD54L2	14.32	< 0.01			unfavorable
1469	RANBP2	14.32	< 0.01			favorable
1470	SEPTIN3	14.32	< 0.01			favorable
1471	SH3RF3-AS1	14.32	< 0.01			favorable
1472	SLX4IP	14.32	< 0.01	0.01	< 0.01	favorable
1473	SMIM25	14.32	< 0.01			favorable
1474	SNAP23	14.32	< 0.01			favorable
1475	SNORD115-2	14.32	< 0.01			favorable
1476	SPACA6	14.32	< 0.01			favorable
1477	STX10	14.32	< 0.01	3.22	< 0.01	unfavorable
1478	TATDN2P1	14.32	< 0.01			favorable
1479	TMX2P1	14.32	< 0.01	0.55	< 0.01	favorable
1480	TNFSF13B	14.32	< 0.01			favorable
1481	ABCA2	14.14	< 0.01	2.63	< 0.01	unfavorable
1482	ABHD13	14.14	< 0.01			favorable
1483	ABRAXAS1	14.14	< 0.01			favorable
1484	AF111169.3	14.14	< 0.01			favorable
1485	AKR1C6P	14.14	< 0.01			favorable
1486	APOBEC3A	14.14	< 0.01			favorable
1487	ASH1L-IT1	14.14	< 0.01			favorable
1488	BCL6	14.14	< 0.01			unfavorable
1489	BOLA3-AS1	14.14	< 0.01			favorable
1490	C3ORF18	14.14	< 0.01	20.1	< 0.01	unfavorable
1491	C4BPAP2	14.14	< 0.01			favorable
1492	CCDC144A	14.14	< 0.01			favorable
1493	DDX18P4	14.14	< 0.01			favorable
1494	DDX60L	14.14	< 0.01	0.04	< 0.01	favorable
1495	FAM138A	14.14	< 0.01			favorable
1496	FBXL13	14.14	< 0.01			favorable
1497	GAS2L1	14.14	< 0.01			unfavorable
1498	GPAT2P1	14.14	< 0.01			favorable
1499	HMGN2P23	14.14	< 0.01	2.99	< 0.01	unfavorable
1500	KRT17P8	14.14	< 0.01			favorable
1501	KRT18P51	14.14	< 0.01			favorable
1502	KRT40	14.14	< 0.01			favorable
1503	LRRC37A12P	14.14	< 0.01			favorable
1504	LRRN3	14.14	< 0.01			favorable
1505	LYPLA1P2	14.14	< 0.01			favorable
1506	MCM2	14.14	< 0.01			unfavorable
1507	MED28P1	14.14	< 0.01			favorable
1508	MIR376B	14.14	< 0.01			favorable
1509	MTHFD2P5	14.14	< 0.01	78.1	< 0.01	unfavorable
1510	MTND5P14	14.14	< 0.01			favorable
1511	MYL6P3	14.14	< 0.01			favorable
1512	NBN	14.14	< 0.01	0.17	< 0.01	favorable
1513	NDUFAF6	14.14	< 0.01			favorable
1514	NPFFR1	14.14	< 0.01			favorable
1515	OTP	14.14	< 0.01			favorable
1516	PIFO	14.14	< 0.01			favorable
1517	PLCE1	14.14	< 0.01			favorable
1518	PSME3	14.14	< 0.01	0.11	< 0.01	favorable
1519	REREP1Y	14.14	< 0.01			favorable
1520	REXO1	14.14	< 0.01			unfavorable
1521	RPL21P131	14.14	< 0.01			favorable
1522	RPL5P25	14.14	< 0.01			favorable
1523	RWDD4	14.14	< 0.01	0.03	< 0.01	favorable
1524	SBK1	14.14	< 0.01			unfavorable
1525	SHF	14.14	< 0.01	21.1	< 0.01	unfavorable
1526	SLC29A4P1	14.14	< 0.01			favorable
1527	SLC46A3	14.14	< 0.01			favorable
1528	SNRPGP7	14.14	< 0.01			favorable
1529	SPTY2D1OS	14.14	< 0.01			favorable
1530	STARD13-IT1	14.14	< 0.01			favorable
1531	TEX43	14.14	< 0.01			favorable
1532	THUMPD1P1	14.14	< 0.01			favorable
1533	TMEM37	14.14	< 0.01			unfavorable
1534	TOGARAM1	14.14	< 0.01			favorable
1535	TPM4	14.14	< 0.01			unfavorable
1536	TRAF7	14.14	< 0.01			unfavorable
1537	TXNIP	14.14	< 0.01			unfavorable
1538	ZNF674-AS1	14.14	< 0.01			favorable
1539	AACS	13.97	< 0.01			unfavorable
1540	C8ORF34	13.97	< 0.01			favorable
1541	CASK	13.97	< 0.01			favorable
1542	CD83	13.97	< 0.01			favorable
1543	CHRNA7	13.97	< 0.01			favorable
1544	CLCN3P1	13.97	< 0.01			favorable
1545	CNN1	13.97	< 0.01			unfavorable
1546	COG6	13.97	< 0.01	0.11	< 0.01	favorable
1547	CYP4Z1	13.97	< 0.01			favorable
1548	DTD1	13.97	< 0.01			favorable
1549	DVL3	13.97	< 0.01			unfavorable
1550	EFCAB6	13.97	< 0.01			favorable
1551	ESPNL	13.97	< 0.01			favorable
1552	FASTK	13.97	< 0.01			unfavorable
1553	G6PC2	13.97	< 0.01			favorable
1554	KMT2D	13.97	< 0.01			unfavorable
1555	MEX3A	13.97	< 0.01			unfavorable
1556	MICU2	13.97	< 0.01	0.02	< 0.01	favorable
1557	NFKB1	13.97	< 0.01			favorable
1558	NKILA	13.97	< 0.01			favorable
1559	PAXIP1-AS1	13.97	< 0.01			favorable
1560	PDHB	13.97	< 0.01			unfavorable
1561	PNO1	13.97	< 0.01			favorable
1562	PPP2CB	13.97	< 0.01			favorable
1563	RNPEPL1	13.97	< 0.01			unfavorable
1564	RPL22P8	13.97	< 0.01			unfavorable
1565	RPSAP43	13.97	< 0.01	4.22	< 0.01	unfavorable
1566	SH3GL2	13.97	< 0.01			favorable
1567	SMG1P5	13.97	< 0.01			unfavorable
1568	SRD5A3	13.97	< 0.01			favorable
1569	SYT16	13.97	< 0.01			favorable
1570	TPD52	13.97	< 0.01			favorable
1571	UQCRFS1P1	13.97	< 0.01			favorable
1572	ZBTB7A	13.97	< 0.01			unfavorable
1573	ABL1	13.82	< 0.01			unfavorable
1574	ACKR2	13.82	< 0.01			favorable
1575	AIMP1	13.82	< 0.01	0.04	< 0.01	favorable
1576	ARMC10	13.82	< 0.01			favorable
1577	ASPA	13.82	< 0.01			favorable
1578	ATG12P2	13.82	< 0.01			favorable
1579	BTF3P4	13.82	< 0.01			favorable
1580	CABP7	13.82	< 0.01			unfavorable
1581	CBX3	13.82	< 0.01			favorable
1582	CDC27P1	13.82	< 0.01			favorable
1583	CHRNA6	13.82	< 0.01			favorable
1584	CKLF-CMTM1	13.82	< 0.01			favorable
1585	CYCSP28	13.82	< 0.01			favorable
1586	DAZL	13.82	< 0.01			favorable
1587	DPP7	13.82	< 0.01			unfavorable
1588	EIF5AP4	13.82	< 0.01			favorable
1589	FEZF2	13.82	< 0.01			unfavorable
1590	FOXH1	13.82	< 0.01	2.44	< 0.01	unfavorable
1591	GAPDHP27	13.82	< 0.01			favorable
1592	GAPDHP45	13.82	< 0.01			favorable
1593	GAPDHP58	13.82	< 0.01			favorable
1594	GGT5	13.82	< 0.01			unfavorable
1595	HSD3B1	13.82	< 0.01			favorable
1596	ICE2	13.82	< 0.01	0.03	< 0.01	favorable
1597	KANK4	13.82	< 0.01			favorable
1598	KRT6A	13.82	< 0.01			favorable
1599	KRT80	13.82	< 0.01			favorable
1600	LIX1L-AS1	13.82	< 0.01			favorable
1601	MFAP3	13.82	< 0.01			favorable
1602	MLLT3	13.82	< 0.01			unfavorable
1603	NFYB	13.82	< 0.01			favorable
1604	NRBF2P2	13.82	< 0.01			favorable
1605	NT5C3A	13.82	< 0.01			favorable
1606	PGC	13.82	< 0.01			favorable
1607	PPARG	13.82	< 0.01			favorable
1608	RHOD	13.82	< 0.01			favorable
1609	RPL23AP72	13.82	< 0.01			favorable
1610	RPL4P1	13.82	< 0.01			favorable
1611	RPS6P16	13.82	< 0.01			favorable
1612	RSL24D1	13.82	< 0.01			favorable
1613	SBF1P1	13.82	< 0.01			unfavorable
1614	SERPINA4	13.82	< 0.01			favorable
1615	SH2D1B	13.82	< 0.01			favorable
1616	SH3KBP1	13.82	< 0.01			unfavorable
1617	SKP1P1	13.82	< 0.01			favorable
1618	SNORA11F	13.82	< 0.01			favorable
1619	SPATA7	13.82	< 0.01	0.08	< 0.01	favorable
1620	SUB1P1	13.82	< 0.01			favorable
1621	TSPAN16	13.82	< 0.01			favorable
1622	WWTR1-IT1	13.82	< 0.01			favorable
1623	XRN2	13.82	< 0.01	0.14	< 0.01	favorable
1624	ARHGEF7	13.68	< 0.01			unfavorable
1625	ATG5	13.68	< 0.01			favorable
1626	CLIP3	13.68	< 0.01			unfavorable
1627	CYCSP32	13.68	< 0.01			favorable
1628	FAM184B	13.68	< 0.01			favorable
1629	FECHP1	13.68	< 0.01			favorable
1630	GATAD2B	13.68	< 0.01			unfavorable
1631	GFI1B	13.68	< 0.01			unfavorable
1632	GNAT3	13.68	< 0.01			favorable
1633	HTR1B	13.68	< 0.01			unfavorable
1634	INTS8	13.68	< 0.01	0.08	< 0.01	favorable
1635	KLF14	13.68	< 0.01			unfavorable
1636	KRT18P13	13.68	< 0.01	88.2	< 0.01	unfavorable
1637	MED27	13.68	< 0.01			favorable
1638	MESP1	13.68	< 0.01	2.55	< 0.01	unfavorable
1639	MIR200B	13.68	< 0.01			favorable
1640	NUSAP1	13.68	< 0.01			favorable
1641	PAPOLB	13.68	< 0.01			favorable
1642	PARN	13.68	< 0.01	0.01	< 0.01	favorable
1643	PARP15	13.68	< 0.01			favorable
1644	REX1BD	13.68	< 0.01			unfavorable
1645	RIMS4	13.68	< 0.01			favorable
1646	RSL24D1P8	13.68	< 0.01			favorable
1647	SMIM3	13.68	< 0.01	2.67	< 0.01	unfavorable
1648	THAP12P8	13.68	< 0.01			favorable
1649	ZNF790-AS1	13.68	< 0.01			favorable
1650	ZNRF3	13.68	< 0.01			unfavorable
1651	ACP7	13.56	< 0.01			favorable
1652	ACSM1	13.56	< 0.01			favorable
1653	AKR1C4	13.56	< 0.01			favorable
1654	BAK1P2	13.56	< 0.01			favorable
1655	BCAP29	13.56	< 0.01			favorable
1656	BICD1	13.56	< 0.01			favorable
1657	C13ORF46	13.56	< 0.01			favorable
1658	CATSPER4	13.56	< 0.01			favorable
1659	CHMP4C	13.56	< 0.01			favorable
1660	CMC4	13.56	< 0.01			favorable
1661	COL6A5	13.56	< 0.01			favorable
1662	CTSL3P	13.56	< 0.01			favorable
1663	DCAF13	13.56	< 0.01	0.11	< 0.01	favorable
1664	DUSP21	13.56	< 0.01			favorable
1665	EIF4A1P5	13.56	< 0.01			favorable
1666	EPG5	13.56	< 0.01			unfavorable
1667	EPYC	13.56	< 0.01			favorable
1668	FAM3B	13.56	< 0.01			favorable
1669	FASTKD2	13.56	< 0.01	0.16	< 0.01	favorable
1670	FEM1AP4	13.56	< 0.01			favorable
1671	GLYATL1P1	13.56	< 0.01			favorable
1672	HMGB1P16	13.56	< 0.01			favorable
1673	HNRNPA1P74	13.56	< 0.01			favorable
1674	IGKV1D-27	13.56	< 0.01			favorable
1675	IGKV1OR2-3	13.56	< 0.01			favorable
1676	ITCH	13.56	< 0.01	0.03	< 0.01	favorable
1677	KATNAL1	13.56	< 0.01	0.01	< 0.01	favorable
1678	KCNK9	13.56	< 0.01			favorable
1679	LDHBP1	13.56	< 0.01			favorable
1680	MIR873	13.56	< 0.01			favorable
1681	OR1N1	13.56	< 0.01			favorable
1682	OR2J1	13.56	< 0.01			favorable
1683	OR2T4	13.56	< 0.01			favorable
1684	PAGE5	13.56	< 0.01			favorable
1685	RAX	13.56	< 0.01			favorable
1686	RBM48P1	13.56	< 0.01			unfavorable
1687	REEP1	13.56	< 0.01			favorable
1688	RPL10AP5	13.56	< 0.01			favorable
1689	RPL5P26	13.56	< 0.01	76.1	< 0.01	unfavorable
1690	RPL7P37	13.56	< 0.01			favorable
1691	RPS26P54	13.56	< 0.01			favorable
1692	RSU1P1	13.56	< 0.01			favorable
1693	SAGE1	13.56	< 0.01			favorable
1694	SAMD9	13.56	< 0.01	0.47	< 0.01	favorable
1695	SMAD9-IT1	13.56	< 0.01			favorable
1696	SPATA31A6	13.56	< 0.01			favorable
1697	SRBD1	13.56	< 0.01			favorable
1698	ST5	13.56	< 0.01			unfavorable
1699	SUMO2P18	13.56	< 0.01			favorable
1700	TBC1D28	13.56	< 0.01			favorable
1701	TMEM50B	13.56	< 0.01			favorable
1702	TRAJ32	13.56	< 0.01			unfavorable
1703	TRAV1-1	13.56	< 0.01			favorable
1704	TRBV10-2	13.56	< 0.01			favorable
1705	XBP1P1	13.56	< 0.01			favorable
1706	ZNF136	13.56	< 0.01			favorable
1707	BTBD1	13.44	< 0.01			favorable
1708	C11ORF87	13.44	< 0.01			favorable
1709	CFAP69	13.44	< 0.01			favorable
1710	DDAH2	13.44	< 0.01			unfavorable
1711	DYNC2H1	13.44	< 0.01			favorable
1712	EEF1AKNMT	13.44	< 0.01	9.91	< 0.01	unfavorable
1713	ENO4	13.44	< 0.01			favorable
1714	FXR2	13.44	< 0.01			unfavorable
1715	H1F0	13.44	< 0.01			unfavorable
1716	IL1RAPL1	13.44	< 0.01			favorable
1717	KCNK15	13.44	< 0.01			unfavorable
1718	MATN1	13.44	< 0.01			unfavorable
1719	MIR5706	13.44	< 0.01			favorable
1720	MST1	13.44	< 0.01	2.23	< 0.01	unfavorable
1721	NF1	13.44	< 0.01			favorable
1722	NOXA1	13.44	< 0.01	4.88	< 0.01	unfavorable
1723	PDK1	13.44	< 0.01			favorable
1724	PRPF40A	13.44	< 0.01			favorable
1725	RPS2P44	13.44	< 0.01			favorable
1726	RTN2	13.44	< 0.01	9.33	< 0.01	unfavorable
1727	SLC41A1	13.44	< 0.01			unfavorable
1728	TRNP1	13.44	< 0.01			favorable
1729	TTC26	13.44	< 0.01	0.69	< 0.01	favorable
1730	USP19	13.44	< 0.01	5.67	< 0.01	unfavorable
1731	ZC3H7B	13.44	< 0.01	6.22	< 0.01	unfavorable
1732	ZDHHC21	13.44	< 0.01			favorable
1733	ACTR3BP2	13.33	< 0.01			favorable
1734	ADAMTS20	13.33	< 0.01	0.01	< 0.01	favorable
1735	AP5M1	13.33	< 0.01			favorable
1736	BEND2	13.33	< 0.01			favorable
1737	CA10	13.33	< 0.01			favorable
1738	CASP14	13.33	< 0.01			favorable
1739	CEACAM3	13.33	< 0.01			unfavorable
1740	CES1P1	13.33	< 0.01			favorable
1741	CHP2	13.33	< 0.01			favorable
1742	CLUHP6	13.33	< 0.01			favorable
1743	COL23A1	13.33	< 0.01			favorable
1744	COX6B2	13.33	< 0.01			favorable
1745	CTSE	13.33	< 0.01			favorable
1746	CU639417.1	13.33	< 0.01			favorable
1747	CXORF65	13.33	< 0.01			favorable
1748	DNAJB3	13.33	< 0.01	18.3	< 0.01	favorable
1749	DST	13.33	< 0.01			favorable
1750	EIF4A1P1	13.33	< 0.01			favorable
1751	EVX1	13.33	< 0.01			favorable
1752	FAM106A	13.33	< 0.01			favorable
1753	FBN1	13.33	< 0.01			unfavorable
1754	FBXO46	13.33	< 0.01	32.3	< 0.01	unfavorable
1755	FGA	13.33	< 0.01			favorable
1756	FOXI3	13.33	< 0.01			favorable
1757	FOXP4	13.33	< 0.01			favorable
1758	FRG2KP	13.33	< 0.01			favorable
1759	FSCB	13.33	< 0.01			favorable
1760	FTCD-AS1	13.33	< 0.01			favorable
1761	GLYAT	13.33	< 0.01			favorable
1762	GLYATL1P4	13.33	< 0.01			favorable
1763	GRP	13.33	< 0.01			favorable
1764	HMGN1P16	13.33	< 0.01			favorable
1765	HNF4GP1	13.33	< 0.01			favorable
1766	HNRNPA1P70	13.33	< 0.01			favorable
1767	HSFX1	13.33	< 0.01			favorable
1768	HSPD1	13.33	< 0.01	0.11	< 0.01	favorable
1769	HSPE1P22	13.33	< 0.01			favorable
1770	IFNL2	13.33	< 0.01			favorable
1771	IFNL3P1	13.33	< 0.01			favorable
1772	IGKV1D-16	13.33	< 0.01			favorable
1773	IGKV2D-24	13.33	< 0.01			favorable
1774	IP6K3	13.33	< 0.01			favorable
1775	KIR3DX1	13.33	< 0.01			favorable
1776	KRT24	13.33	< 0.01			favorable
1777	KRT73	13.33	< 0.01			favorable
1778	KRT82	13.33	< 0.01			favorable
1779	KRT8P22	13.33	< 0.01			favorable
1780	KRTAP4-4	13.33	< 0.01			favorable
1781	LCE2C	13.33	< 0.01			favorable
1782	LNCTAM34A	13.33	< 0.01			favorable
1783	MAGEB2	13.33	< 0.01			favorable
1784	MAP2K2	13.33	< 0.01			unfavorable
1785	MIR105-1	13.33	< 0.01			favorable
1786	MIR1265	13.33	< 0.01			favorable
1787	MIR4793	13.33	< 0.01			favorable
1788	MS4A6E	13.33	< 0.01			favorable
1789	MT1JP	13.33	< 0.01			favorable
1790	MTAP	13.33	< 0.01	0.01	< 0.01	favorable
1791	NIFKP8	13.33	< 0.01			favorable
1792	ODF1	13.33	< 0.01			favorable
1793	OPRPN	13.33	< 0.01			favorable
1794	OR13A1	13.33	< 0.01			favorable
1795	OR4C48P	13.33	< 0.01			favorable
1796	OR4D8P	13.33	< 0.01			favorable
1797	OR51A7	13.33	< 0.01			favorable
1798	OR5B1P	13.33	< 0.01			favorable
1799	OR5L1	13.33	< 0.01			favorable
1800	OR7D4	13.33	< 0.01			favorable
1801	OR7E15P	13.33	< 0.01			favorable
1802	OR7E37P	13.33	< 0.01			favorable
1803	OR7E83P	13.33	< 0.01			favorable
1804	PABPC1P2	13.33	< 0.01			favorable
1805	PAQR9	13.33	< 0.01			favorable
1806	PAX9	13.33	< 0.01			favorable
1807	PDCL3P5	13.33	< 0.01	0.56	< 0.01	favorable
1808	PDE4B	13.33	< 0.01			favorable
1809	POM121L2	13.33	< 0.01			favorable
1810	POMK	13.33	< 0.01			unfavorable
1811	RNU6-1198P	13.33	< 0.01			favorable
1812	RNU6-12P	13.33	< 0.01			favorable
1813	RNU6-88P	13.33	< 0.01			favorable
1814	RNU6-937P	13.33	< 0.01			favorable
1815	RPL18AP8	13.33	< 0.01			favorable
1816	RPL23AP71	13.33	< 0.01			favorable
1817	RPL23AP8	13.33	< 0.01			favorable
1818	RPL23AP85	13.33	< 0.01			favorable
1819	RPL27P12	13.33	< 0.01			favorable
1820	RPL3P13	13.33	< 0.01			favorable
1821	RPS29P6	13.33	< 0.01			favorable
1822	RPS4XP5	13.33	< 0.01			favorable
1823	SALL1P1	13.33	< 0.01			favorable
1824	SERF1AP1	13.33	< 0.01			favorable
1825	SH3BP5L	13.33	< 0.01	9.71	< 0.01	unfavorable
1826	SLC22A12	13.33	< 0.01	13.3	< 0.01	unfavorable
1827	SMR3A	13.33	< 0.01			favorable
1828	SOHLH1	13.33	< 0.01	6.91	< 0.01	unfavorable
1829	SOX6	13.33	< 0.01			favorable
1830	SPRR1A	13.33	< 0.01			favorable
1831	TBL1XR1-AS1	13.33	< 0.01			favorable
1832	TCF7L1-IT1	13.33	< 0.01			favorable
1833	TDRD7	13.33	< 0.01	0.13	< 0.01	favorable
1834	TMEM40	13.33	< 0.01			favorable
1835	TMEM97P2	13.33	< 0.01			favorable
1836	TRBV10-1	13.33	< 0.01			favorable
1837	TRBV3-1	13.33	< 0.01			favorable
1838	TRIM51	13.33	< 0.01			favorable
1839	TRIM51GP	13.33	< 0.01			favorable
1840	TSIX	13.33	< 0.01			favorable
1841	UBE2Q2P10	13.33	< 0.01			favorable
1842	UBE2Q2P11	13.33	< 0.01			favorable
1843	UGT2B11	13.33	< 0.01			favorable
1844	UQCRFS1P3	13.33	< 0.01			favorable
1845	WDFY3-AS1	13.33	< 0.01			favorable
1846	WDR60	13.33	< 0.01			favorable
1847	XPNPEP3	13.33	< 0.01			favorable
1848	ZNF646P1	13.33	< 0.01			favorable
1849	ZNRD2	13.33	< 0.01			unfavorable
1850	IL12B	13.23	< 0.01			favorable
1851	LGALS9B	13.23	< 0.01			favorable
1852	MTMR11	13.23	< 0.01			unfavorable
1853	NIFKP9	13.23	< 0.01			favorable
1854	RPL5P15	13.23	< 0.01			favorable
1855	SNRPCP6	13.23	< 0.01			favorable
1856	AGO1	13.22	< 0.01			unfavorable
1857	CEPT1	13.22	< 0.01			favorable
1858	CIITA	13.22	< 0.01			favorable
1859	CPLX4	13.22	< 0.01			favorable
1860	FAM181B	13.22	< 0.01			unfavorable
1861	FASTKD1	13.22	< 0.01			favorable
1862	GLDC	13.22	< 0.01			favorable
1863	GOLGA7	13.22	< 0.01			favorable
1864	GPAA1	13.22	< 0.01			unfavorable
1865	ITPRIPL2	13.22	< 0.01	4.56	< 0.01	unfavorable
1866	KIAA1324	13.22	< 0.01			favorable
1867	LEMD1	13.22	< 0.01			unfavorable
1868	MAP2K3	13.22	< 0.01			unfavorable
1869	NOXRED1	13.22	< 0.01			favorable
1870	PPP1R37	13.22	< 0.01			unfavorable
1871	PROB1	13.22	< 0.01			favorable
1872	RABL6	13.22	< 0.01			unfavorable
1873	SNRPEP5	13.22	< 0.01			favorable
1874	TACR1	13.22	< 0.01			favorable
1875	TGFB1I1	13.22	< 0.01			unfavorable
1876	THAP7	13.22	< 0.01			unfavorable
1877	TMEM156	13.22	< 0.01			favorable
1878	TRBV23-1	13.22	< 0.01			favorable
1879	WDTC1	13.22	< 0.01			unfavorable
1880	ZFP90	13.22	< 0.01	0.07	< 0.01	favorable
1881	ALOXE3	13.13	< 0.01			favorable
1882	ASNSD1	13.13	< 0.01			favorable
1883	BMS1P3	13.13	< 0.01			favorable
1884	C11ORF88	13.13	< 0.01			favorable
1885	CLDN11	13.13	< 0.01			unfavorable
1886	DCAF16	13.13	< 0.01			unfavorable
1887	GALE	13.13	< 0.01			unfavorable
1888	IFNAR1	13.13	< 0.01			favorable
1889	KLC4	13.13	< 0.01			unfavorable
1890	MAB21L3	13.13	< 0.01			favorable
1891	MAP3K9	13.13	< 0.01	53.2	< 0.01	unfavorable
1892	NECAB1	13.13	< 0.01			favorable
1893	OR7E158P	13.13	< 0.01			unfavorable
1894	PPP5D1	13.13	< 0.01			favorable
1895	PRELID3B	13.13	< 0.01	0.08	< 0.01	favorable
1896	QRSL1P3	13.13	< 0.01			favorable
1897	RASSF8-AS1	13.13	< 0.01			favorable
1898	REPS2	13.13	< 0.01			favorable
1899	RMC1	13.13	< 0.01			favorable

## Sheet: ST5
Suppl. Table 5
Favorable transcriptome subtype	Genes	Corrected p-value	Difference	Unfavorable transcriptome subtype	Genes	Corrected p-value	Difference
	INTU	0.000463197060486557	-0.432906155836181		BGN	0.00000000789	141463995487485
	GLDC	0.00105390020585725	-0.573538215393655		NENF	0.000448200965866661	0.523440799361141
	ZFP90	0.00105390020585725	-0.27455912748119		GJC2	0.000448200965866661	110505536129697
	EEF1A1P19	0.00105390020585725	-0.642995944574947		MXRA8	0.000960178209162071	123655440619498
	MAK	0.00105390020585725	-0.415878615645769		COL1A1	0.00105390020585725	260465797005702
	WDFY3	0.00131756804145784	-0.299292858217579		SEMA3F	0.00105390020585725	0.535561501513022
	HEATR5A	0.00131756804145784	-0.498934130783469		MROH6	0.00120795980485025	0.934181205093687
	IFT46	0.00131756804145784	-0.51419739405173		GUK1	0.00133720037100441	0.759772089480055
	ARMC2	0.00133720037100441	-0.427874666610805		ADGRA2	0.00134805776701813	0.403815832139262
	FBXL13	0.00133720037100441	-0.103196815017654		GPT	0.00136903046334815	109481170843331
	MIR125B1	0.00133720037100441	-173474393417738		MCL1	0.00142617358804928	0.610942869701363
	SNCAIP	0.00200872235448671	-0.555491730749793		PMF1	0.00186701902949002	0.0712215231683726
	TTLL9	0.00210734377662675	-0.389204307865593		SKI	0.00200872235448671	0.464116926789963
	TNIK	0.00210734377662675	-0.271932516531731		RNF207	0.00200872235448671	0.751916006784299
	HYDIN	0.00210734377662675	-0.503724554870589		POMGNT1	0.00200872235448671	0.540127951651306
	UBE4A	0.00210734377662675	-0.288844115154413		LAMC1	0.00200872235448671	0.439773025291027
	UBL3	0.00235169277185307	-0.274608043750523		KCNJ12	0.00210734377662675	0.198914387514497
	CFAP70	0.00235169277185307	-0.582570935638403		TBX1	0.00227924998447112	119172400513248
	PTPRZ1	0.00235169277185307	-123463371204905		UBE2Q1	0.00227924998447112	0.534716335431674
	SCYL2	0.00235169277185307	-0.277651545110507		DOK4	0.00235169277185307	0.831668866711947
	AASDH	0.00235169277185307	-0.265252448349736		SCAMP3	0.00235169277185307	0.586098099665742
	PPM1K	0.00259010791130885	-0.719523135942054		PRR5	0.00316541164148704	0.0747718085714316
	SYTL3	0.00317632205585009	-0.124793078888657		CABP7	0.00317632205585009	107106417153519
	DPY19L2P2	0.00336279716964538	-0.379026553014764		ARNT	0.00353755019156271	0.255871637018283
	TMEM237	0.0035239042987021	-0.363137679566445		MMP11	0.00359457854126666	0.303704964723488
	HSPA8	0.0035239042987021	-0.550275560720144		MESP1	0.00366594623717853	0.57121711669455
	DIXDC1	0.0035239042987021	-0.192745417175774		SMARCD2	0.00366787410944941	0.477667894018476
	UBR2	0.0035239042987021	-0.229340952361102		MMP14	0.00366787410944941	0.636346406201948
	PPIL6	0.0035239042987021	-0.464567886366372		MFSD3	0.00366787410944941	0.816157198465157
	ZNF404	0.0035239042987021	-0.369762850925028		GGCT	0.00375298519178293	0.211927195014255
	C6ORF118	0.0035239042987021	-0.71717746337503		SHC1	0.00389118653792192	0.785259595634181
	BICD1	0.0035239042987021	-0.12730308840649		GLMP	0.00393226090814433	0.625230789923978
	PIK3C2A	0.0035239042987021	-0.486661426778509		TMC6	0.00415024609269462	109745114140462
	RFX3	0.00366594623717853	-0.318018247784786		FOSB	0.00427252547084973	111809855697081
	MIRLET7A2	0.00366594623717853	-162177409052883		IRF2BP2	0.00430706205979426	0.606684496766528
	LONP2	0.00366787410944941	-0.189346092967087		SH3BP5L	0.0043959672051987	0.287019328517372
	RUFY3	0.00366787410944941	-0.290915680211093		EPHA2	0.0043959672051987	0.546911173782657
	GRIA1	0.00366787410944941	-0.255016608013582		GRWD1	0.0044392248260354	0.357275439648477
	ZFYVE16	0.00366787410944941	-0.385315692207632		ST3GAL4	0.00489926428503224	0.189596677066439
	CHORDC1	0.0037490070364091	-0.430702908455981		CRABP2	0.00494088438294739	12398694208808
	NME5	0.00375298519178293	-0.547413444453242		ADAMTS1	0.00494088438294739	107703428232016
	ZNF846	0.00384983194803087	-0.252127875638696		LINC02692	0.00494088438294739	0.156824956914541
	JAKMIP2	0.0038514724718354	-0.265387240311109		AC007952.4	0.00507103696465959	146958076470042
	AMZ2	0.00393221247738735	-0.592688889246899		H6PD	0.00513158738698059	0.440574788297103
	FBXO30	0.00393226090814433	-0.352627217775713		BMF	0.00526775587491253	0.15085150282555
	ARHGEF33	0.00393226090814433	-0.0782448451991634		ETV3	0.00526775587491253	0.405031846569371
	C5ORF34	0.00399672811679307	-0.188698054894625		ADAMTS4	0.00533730886886742	0.301187162705602
	PGGT1B	0.00415024609269462	-0.109340126239637		COL1A2	0.00560089702919112	184744631015618
	FEM1C	0.00415024609269462	-0.327165083448189		SLC29A1	0.00561675022733808	0.772609037123583
	DDX58	0.00427252547084973	-0.442936599772193		SBNO2	0.00578095540535907	0.421058533366505
	DYNC2H1	0.00427252547084973	-0.471549185612499		AL356776.2	0.00603289707595407	0.0471393217961215
	ERCC4	0.00427252547084973	-0.203276502464949		MKNK2	0.00621570363111049	0.611192958736736
	AC016705.2	0.00430706205979426	-0.0417239290158403		TNFRSF13C	0.00632623425343489	0.987344284448948
	MAP1B	0.00430706205979426	-0.619958614859685		LMNA	0.00656177490826606	0.634746456539922
	AGBL2	0.00430706205979426	-0.458121853293045		FURIN	0.00657468111416877	0.493220399810176
	ELMO2	0.0043959672051987	-0.296932778234862		ARF1	0.00674590842872096	0.409183371082964
	CSPP1	0.00456343040202819	-0.511559958220266		H3F3A	0.00679860873787705	0.345926453347352
	CATIP	0.00483013243405425	-0.55444865940343		COL3A1	0.00694388965520713	167295138739743
	CFAP61	0.00483658893866501	-0.16148816423866		ZBTB7B	0.00729855429233653	0.284224697527306
	HSPA4L	0.00483658893866501	-0.549607971008024		RSPO3	0.00765585521252831	0.0468043530248157
	ECT2L	0.00486016999429053	-0.0774540260348755		RECQL4	0.00765904381375283	0.7051681330541
	PREPL	0.00487471414253665	-0.31036658363446		SETDB1	0.00771990783542029	0.292487886165226
	KIAA1109	0.00487471414253665	-0.328067755716085		NRTN	0.00781168756343969	0.321362186870864
	OTUD4P1	0.00494088438294739	-0.456435437013395		EBP	0.00802615908097646	0.169604657723166
	ATP5MDP1	0.00494088438294739	-113501940030228		PTH1R	0.00812789065032017	1252927204615
	DZANK1	0.00494088438294739	-0.212194569227948		GPX4	0.0082495516592767	0.557498684335176
	AQP4	0.00494088438294739	-156371165825227		MMP17	0.00835909037512155	0.57787452907575
	HERC6	0.00507103696465959	-0.531072368638491		RAB13	0.00835909037512155	0.369307451205313
	FSD1L	0.00507103696465959	-0.297812642178084		ANGPTL2	0.00845483915644001	0.316181921888592
	IQUB	0.00526775587491253	-0.219872368279483		PKN3	0.00845483915644001	0.321292186313313
	KLHL32	0.00558866222578952	-0.0823019838602011		QSOX1	0.00845483915644001	0.383786384306432
	LRGUK	0.00561675022733808	-0.308232019098698		RSPO4	0.00860536946075865	0.956156439866082
	DDX60L	0.00578095540535907	-0.217633031330421		JUN	0.00860536946075865	0.876171065343688
	ZNF586	0.00579224394084537	-0.294465007174704		VWA1	0.00860536946075865	0.783668811707227
	DNAAF1	0.00585141794692873	-119234606996471		GLUL	0.00860536946075865	0.749153401878069
	BCO2	0.00585141794692873	-0.368323333626869		YWHAZP5	0.00868268053731522	0.417618752624309
	APC	0.00585141794692873	-0.590635947207929		GRB7	0.00883620240828946	0.631539806806038
	CC2D2A	0.00603289707595407	-0.296788722973644		LARGE2	0.00896731456735907	0.848747477790711
	KIF5A	0.00616242636907845	-0.717375517184758		LHFPL6	0.00896731456735907	0.034855264994579
	ZDHHC17	0.00616242636907845	-0.215719039928315		ITGA5	0.00903434978743666	0.808568327947299
	MYCBP2	0.00616242636907845	-0.261386849057461		HSPG2	0.00912136193087564	0.687065206821568
	DNAJA1	0.00616242636907845	-0.620346738282881		GMPPA	0.00937050099236076	0.415066971515646
	RNF180	0.00616242636907845	-0.151415654076559		NRBP1	0.00965278433789067	0.289642338425854
	PAPOLB	0.00616242636907845	-0.455933063028934		KIRREL1	0.00965278433789067	0.192368755573666
	ANKFN1	0.00622857355452996	-0.116445369750138		IBA57	0.00968106999123934	0.209086589387644
	SESN1	0.0062308901121728	-0.177136301635671		TTYH3	0.00973540597894303	0.600170419755402
	EIF2AK2	0.00632623425343489	-0.482333211740989		NCSTN	0.00975682662584325	0.418292551089578
	C9ORF131	0.006450290360784	-0.48478912383148
	SIDT1	0.00656177490826606	-0.352291702940805
	JRKL	0.00670977624210998	-0.0543936944337626
	ICA1L	0.00670977624210998	-0.242077481482102
	INTS2	0.00674590842872096	-0.166265703028389
	FAM27E3	0.00674590842872096	-104943704161465
	LRMP	0.00680744454450506	-0.158832719592434
	HERC5	0.00695995171537479	-0.581714272430577
	C4ORF47	0.00704269454250091	-0.685562072752004
	RSPH3	0.00722166386019022	-0.419402331154246
	RDX	0.00728151719654192	-0.185478006664949
	PIH1D2	0.00729855429233653	-0.644345111385971
	NEK1	0.00730591689027094	-0.268977409246557
	DPP8	0.00765585521252831	-0.197387340300841
	ABAT	0.00765585521252831	-0.50869773697115
	AMIGO2	0.00765904381375283	-0.919190180127798
	DPY19L2P1	0.00765904381375283	-0.277116597835364
	UBR5	0.00765904381375283	-0.358900426052829
	SLC1A1	0.007686189283632	-0.36175707262118
	SCIN	0.00771033943788972	-0.259916392200455
	MAPK15	0.00771990783542029	-114668753529805
	ZNF418	0.00789523734576611	-0.719573627939442
	EFHC1	0.00794840617249097	-0.540167264107359
	ACO1	0.00802615908097646	-0.187892050933143
	OARD1	0.00835909037512155	-0.0733447582170895
	TRIM36	0.00835909037512155	-0.403814130469383
	FAR1	0.008448979181471	-0.205425249022473
	RNF146	0.00845483915644001	-0.275034781498247
	EXOC1	0.00845483915644001	-0.279329524809475
	P2RY1	0.00845483915644001	-0.739359664603189
	ARNT2	0.00860536946075865	-0.351470875593286
	ANK2	0.00860536946075865	-0.516360262137696
	TDRP	0.00860536946075865	-0.119499357616005
	SLC38A6	0.00878322970318086	-0.117128560000015
	DDX60	0.00896731456735907	-0.503004849667326
	IFIT1	0.00896731456735907	-104119488372609
	KIAA1841	0.00896731456735907	-0.169147749097073
	RANBP6	0.00896731456735907	-0.507162794928878
	DNAH5	0.00896731456735907	-0.564866870873898
	SERAC1	0.00901729131074915	-0.115019457512147
	C2ORF72	0.00903434978743666	0
	MAPK10	0.00903434978743666	-0.0754805710560542
	KIAA1958	0.00905844902302999	-0.0662107631532435
	FAM118B	0.00912136193087564	-0.118214381782775
	ZC3HAV1	0.00914072846813923	-0.235186963123487
	WDR78	0.0092846677087274	-0.552047294729478
	CRIP3	0.0092846677087274	-0.189217529835671
	AKAP11	0.00929219150069528	-0.457391906215888
	ABCG5	0.00930269533485644	-0.105882661392719
	N4BP1	0.00960874580351307	-0.159266646919649
	SPAG9	0.00963798151867691	-0.426159801663091
	NPHP1	0.00963798151867691	-0.386993743313063
	SNX18	0.00968106999123934	-0.203884814929818
	KIF2A	0.00968106999123934	-0.179837393591969
	ARR3	0.00973540597894303	-0.195254234273414
	CEP126	0.00975682662584325	-0.517853998865194
	LRRC34	0.00979695863138908	-0.4134154226636
	SPAG1	0.00983089177865614	-0.318502782276149

## Sheet: ST6
Suppl. Table 6	Gene Ontology Pathways in Favorable Transcriptome subtype
GOID	GOTerm	GOLevels	GOGroups	Nr. Genes	% Associated Genes	Term PValue	Term PValue Corrected with Bonferroni step down	Group PValue	Group PValue Corrected with Bonferroni step down	Associated Genes Found	All Associated Genes
GO:0001539	cilium or flagellum-dependent cell motility	[3, 4, 5]	[Group5]	3	13.6364	0.000459858	0.00873731	{Group5=1.489785320923529E-13}	{Group5=1.7877423851082347E-12}	[CFAP46, CFAP54, DNAH7]	[BBS2, BBS4, CATSPER1, CCDC39, CCSAP, CFAP20, CFAP46, CFAP54, CRNN, DNAAF2, DNAH1, DNAH17, DNAH2, DNAH3, DNAH6, DNAH7, DNAH8, DRC1, MKKS, RFX3, RSPH9, SPAG16]
GO:0001578	microtubule bundle formation	[5, 6]	[Group5]	13	16.6667	6.91463e-15	3.04244e-13	{Group5=1.489785320923529E-13}	{Group5=1.7877423851082347E-12}	[CCDC40, CFAP46, DNAAF1, DNAH5, DNAH7, DNAI1, HYDIN, MAP1B, RSPH1, RSPH4A, TEKT2, TPPP3, ZMYND10]	[AK7, ARMC4, BBS2, C11orf63, CAPN6, CCDC103, CCDC114, CCDC151, CCDC39, CCDC40, CCSER2, CDK5RAP2, CFAP46, CFAP74, CHORDC1, CHP1, CLASP1, CLIP1, CRNN, DNAAF1, DNAAF2, DNAAF3, DNAAF5, DNAH1, DNAH5, DNAH7, DNAI1, DNAI2, DRC1, DYX1C1, FES, GAS2L1, GAS2L2, HYDIN, IFT88, KATNA1, KIF20A, LRGUK, LRRC6, MAP1B, MAP1S, MAP2, MAPRE2, MARK4, METAP2, MTCL1, NAV1, NCKAP5L, NEURL1, OFD1, PIH1D3, PLA2G3, PLK1, PSR…
GO:0003341	cilium movement	[5]	[Group5]	10	21.2766	7.56447e-13	2.8745e-11	{Group5=1.489785320923529E-13}	{Group5=1.7877423851082347E-12}	[CCDC40, CFAP46, CFAP54, DNAAF1, DNAH5, DNAH7, DNAI1, HYDIN, NME5, RSPH4A]	[ADCY10, AK7, ARMC4, BBS2, BBS4, CABYR, CATSPER1, CCDC103, CCDC114, CCDC151, CCDC39, CCDC40, CCSAP, CELSR2, CFAP20, CFAP221, CFAP46, CFAP54, DNAAF1, DNAAF5, DNAH1, DNAH11, DNAH5, DNAH7, DNAI1, DNAI2, DPCD, DYX1C1, HYDIN, KIF27, LRRC6, MKKS, NME5, NME7, NPHP3, OFD1, RFX3, ROPN1L, RSPH4A, RSPH9, SPA17, SPAG16, SPAG17, STK36, TTLL1, TTLL6, ULK4]
GO:0003351	epithelial cilium movement	[6]	[Group5]	4	18.1818	1.48181e-05	0.000444543	{Group5=1.489785320923529E-13}	{Group5=1.7877423851082347E-12}	[CCDC40, DNAAF1, DNAI1, NME5]	[ADCY10, AK7, CABYR, CCDC103, CCDC39, CCDC40, DNAAF1, DNAH1, DNAI1, DPCD, KIF27, LRRC6, NME5, NME7, NPHP3, OFD1, RFX3, ROPN1L, SPA17, STK36, TTLL1, ULK4]
GO:0007018	microtubule-based movement	[4]	[Group5]	15	6.94444	2.65204e-11	9.54736e-10	{Group5=1.489785320923529E-13}	{Group5=1.7877423851082347E-12}	[CCDC40, CFAP46, CFAP54, DNAAF1, DNAH5, DNAH7, DNAI1, DST, HYDIN, IFT46, KIF5A, MAP1B, NME5, RPGR, RSPH4A]	[ACTR10, ACTR2, ACTR3, ADCY10, AK7, AP3B1, AP3B2, AP3D1, AP3M1, AP3M2, AP3S1, AP3S2, APBA1, APEX1, APP, ARHGAP21, ARL3, ARMC4, BBS12, BBS2, BBS4, BICD1, BICD2, BLOC1S1, BLOC1S2, BLOC1S3, BLOC1S4, BLOC1S5, BLOC1S6, CABYR, CATSPER1, CCDC103, CCDC114, CCDC151, CCDC39, CCDC40, CCSAP, CDC42, CELSR2, CENPE, CEP131, CFAP20, CFAP221, CFAP46, CFAP54, CLN3, CNIH2, COPG1, DCTN1, DLGAP5, DNAAF1, DNAAF5, DNAH…
GO:0044458	motile cilium assembly	[5, 6, 7, 8, 9]	[Group5]	3	21.4286	0.000113202	0.00260366	{Group5=1.489785320923529E-13}	{Group5=1.7877423851082347E-12}	[CCDC40, DNAAF1, ZMYND10]	[AKAP4, BBOF1, BBS5, CCDC39, CCDC40, DMD, DNAAF1, DNAAF3, E2F4, LRRC6, MCIDAS, RSPH9, SPATA6, ZMYND10]
GO:0044782	cilium organization	[4, 5]	[Group5]	19	7.42188	1.40849e-14	6.05652e-13	{Group5=1.489785320923529E-13}	{Group5=1.7877423851082347E-12}	[CATIP, CCDC40, CEP126, CFAP46, CFAP54, DNAAF1, DNAH5, DNAH7, DNAI1, FOXJ1, HYDIN, IFT46, NME5, RPGR, RSPH1, RSPH4A, SPANXB1, TEKT2, ZMYND10]	[ABCC4, ABLIM1, ABLIM3, ACTR2, ADAMTS16, AHI1, AK7, AKAP4, APEX1, ARL13B, ARL3, ARL4D, ARL6, ARMC4, ATG3, ATG5, ATP6V0D1, ATP6V1D, ATXN10, B9D1, B9D2, BBIP1, BBOF1, BBS1, BBS10, BBS12, BBS2, BBS4, BBS5, BBS7, BBS9, C11orf63, C2CD3, C5orf42, CATIP, CBY1, CC2D2A, CCDC103, CCDC113, CCDC114, CCDC13, CCDC151, CCDC28B, CCDC39, CCDC40, CCNO, CDC14A, CELSR2, CELSR3, CEP126, CEP131, CEP162, CEP164, CEP250…
GO:0060271	cilium morphogenesis	[5, 6, 7]	[Group5]	18	6.64207	4.97031e-13	1.93842e-11	{Group5=1.489785320923529E-13}	{Group5=1.7877423851082347E-12}	[CCDC40, CEP126, CFAP46, CFAP54, DNAAF1, DNAH5, DNAH7, DNAI1, FOXJ1, HYDIN, IFT46, NME5, RPGR, RSPH1, RSPH4A, SPANXB1, TEKT2, ZMYND10]	[ABCC4, ABLIM1, ABLIM3, ACTR2, ACTR3, ADAMTS16, AHI1, AK7, AKAP4, APEX1, ARL13B, ARL3, ARL4D, ARL6, ARMC4, ASAP1, ATG3, ATG5, ATMIN, ATP6V0D1, ATP6V1D, ATXN10, AVIL, B9D1, B9D2, BBIP1, BBOF1, BBS1, BBS10, BBS2, BBS4, BBS5, BBS7, BBS9, C11orf63, C21orf2, C2CD3, C5orf30, C5orf42, CBY1, CC2D2A, CCDC103, CCDC113, CCDC114, CCDC13, CCDC151, CCDC28B, CCDC39, CCDC40, CCNO, CDC14A, CELSR2, CELSR3, CEP126,…
GO:0042384	cilium assembly	[4, 5, 6, 7, 8]	[Group5]	18	7.62712	4.60571e-14	1.88834e-12	{Group5=1.489785320923529E-13}	{Group5=1.7877423851082347E-12}	[CCDC40, CEP126, CFAP46, CFAP54, DNAAF1, DNAH5, DNAH7, DNAI1, FOXJ1, HYDIN, IFT46, NME5, RPGR, RSPH1, RSPH4A, SPANXB1, TEKT2, ZMYND10]	[ABCC4, ABLIM1, ABLIM3, ACTR2, ADAMTS16, AHI1, AK7, AKAP4, APEX1, ARL13B, ARL4D, ARL6, ARMC4, ATG3, ATG5, ATP6V0D1, ATP6V1D, ATXN10, B9D1, B9D2, BBIP1, BBOF1, BBS1, BBS10, BBS2, BBS4, BBS5, BBS7, BBS9, C11orf63, C2CD3, C5orf42, CBY1, CC2D2A, CCDC103, CCDC113, CCDC114, CCDC13, CCDC151, CCDC28B, CCDC39, CCDC40, CCNO, CDC14A, CELSR2, CELSR3, CEP126, CEP162, CEP164, CEP250, CEP290, CEP41, CEP83, CEP8…
GO:0031122	cytoplasmic microtubule organization	[5, 6]	[Group2]	3	7.14286	0.00309818	0.0402764	{Group2=0.0030981830235078055}	{Group2=0.012392732094031222}	[APC, CEP126, EZR]	[APC, AXIN1, CAV3, CCDC13, CEP120, CEP126, CHORDC1, CHP1, CIB1, CLASP1, CRIPT, DLG1, DVL1, DVL1P1, EZR, HOOK3, IFT172, IFT88, KATNA1, KIF19, KPNB1, MAP10, MBD1, PAFAH1B1, PCM1, PLK3, PROC, RAB11A, RHOV, SLAIN2, STMN3, TACC2, TACC3, TRDN, TRPV4, TUBG1, TUBG2, TUBGCP2, TUBGCP3, TUBGCP4, TUBGCP5, TUBGCP6]
GO:0035082	axoneme assembly	[4, 5, 6, 7, 8, 9]	[Group5]	11	22	3.4394e-14	1.44455e-12	{Group5=1.489785320923529E-13}	{Group5=1.7877423851082347E-12}	[CCDC40, CFAP46, DNAAF1, DNAH5, DNAH7, DNAI1, HYDIN, RSPH1, RSPH4A, TEKT2, ZMYND10]	[AK7, ARMC4, BBS2, C11orf63, CCDC103, CCDC114, CCDC151, CCDC39, CCDC40, CFAP46, CFAP74, CRNN, DNAAF1, DNAAF2, DNAAF3, DNAAF5, DNAH1, DNAH5, DNAH7, DNAI1, DNAI2, DRC1, DYX1C1, HYDIN, IFT88, LRGUK, LRRC6, MAPRE2, NEURL1, OFD1, PIH1D3, PLA2G3, RP1, RP1L1, RSPH1, RSPH4A, RSPH9, SPAG1, SPAG16, SPAG17, SPEF2, STK19, TEKT2, TPGS1, TTLL1, TTLL10, TTLL3, TTLL5, UBE2B, ZMYND10]
GO:0043297	apical junction assembly	[6]	[Group6]	3	4.34783	0.0123473	0.0370418	{Group6=0.012347269020417337}	{Group6=0.024694538040834674}	[APC, FRMPD2, FRMPD2B]	[ACTN4, APC, ARL2, CGN, CHAF1B, CLDN1, CLDN12, CLDN14, CLDN15, CLDN17, CLDN18, CLDN19, CLDN20, CLDN22, CLDN23, CLDN3, CLDN9, CRB3, CTNNA1, DLG1, DLG5, ECT2, F11R, FBF1, FRMPD2, FRMPD2B, FZD5, GJA1, GPBAR1, GRHL2, IKBKB, INADL, ITGB1, MARVELD2, MARVELD3, MICALL2, MPP5, MPP7, MTDH, MYO1C, MYO1E, OCLN, PARD3, PARD6A, PARD6B, PARD6G, PKN2, PKP2, PRKACA, PRKCA, PRKCH, PRKCI, PROC, PTPN13, RAB13, RAMP2…
GO:0002824	positive regulation of adaptive immune response	[5, 6, 7]	[Group3]	3	4.05405	0.0148998	0.0148998	{Group3=0.0148997598804726}	{Group3=0.0148997598804726}	[ANXA1, C3, CD24]	[ADA, ANXA1, B2M, C3, CCL19, CCR2, CD226, CD24, CD28, CD4, CD40, CD80, CLCF1, EXOSC3, FADD, FCER1A, FCER1G, FCER2, FOXP3, FZD5, HLA-A, HLA-B, HLA-E, HLX, HPX, HSPD1, IFNG, IL12A, IL12B, IL12RB1, IL1B, IL2, IL23A, IL23R, IL27RA, IL4, LTA, MALT1, MAP3K7, MSH6, NCR3, NLRP10, NLRP3, NOD2, P2RX7, PAXIP1, PRKCQ, PRKCZ, PTPRC, PVR, PVRL2, RIPK2, RNU6-664P, RSAD2, SASH3, SLC11A1, SOCS5, STAT6, STX7, TANK…
GO:0003143	embryonic heart tube morphogenesis	[4, 5, 6, 7, 8, 9]	[Group5]	3	4.28571	0.0128358	0.0256716	{Group5=1.489785320923529E-13}	{Group5=1.7877423851082347E-12}	[CCDC40, DNAAF1, FOLR1]	[ACVR1, AHI1, ARL13B, BBS4, BBS5, BBS7, C21orf33, C2CD3, CCDC103, CCDC39, CCDC40, CITED2, DLL1, DNAAF1, ENG, FGF8, FOLR1, FOXH1, FOXN4, GATA4, GJA1, HAND1, HAND2, HES1, HIF1A, IFT172, IFT52, IFT57, IHH, KDM2A, KIF3A, LBX1, MEF2C, MEGF8, MESP1, MIB1, MICAL2, MKKS, NDRG4, NKX2-5, NODAL, NOTCH1, NOTO, NPHP3, OVOL2, PKD2, PRKD2, PSEN1, RNF207, RYR2, SETDB2, SHH, SMAD3, SMO, SMOX, SOX17, SOX18, SRF, S…
GO:0003338	metanephros morphogenesis	[5, 6, 7, 8, 9]	[Group4]	3	8.33333	0.00198617	0.0337649	{Group4=0.0011533840098231817}	{Group4=0.008073688068762273}	[FOXJ1, SALL1, STAT1]	[AGTR2, BASP1, BMP4, C21orf33, CALB1, CITED1, CTNNB1, FGF10, FMN1, FOXJ1, FRAS1, GDNF, GREM1, HES1, HES5, KIF26B, LGR4, LHX1, LIF, PAX2, PAX8, PDGFRB, PKD1, PKD2, PRKD2, SALL1, SIX2, SMO, SMOX, SOX8, SOX9, STAT1, WNT4, WNT7B, WNT9B, WT1]
GO:0007368	determination of left/right symmetry	[6, 7]	[Group5]	7	5.55556	2.82444e-05	0.000819089	{Group5=1.489785320923529E-13}	{Group5=1.7877423851082347E-12}	[CCDC40, DAW1, DNAAF1, DNAH5, DNAI1, FOLR1, FOXJ1]	[ACVR1, ACVR2A, ACVR2B, AHI1, ALG5, ANKS6, AP1B1, ARL13B, ARL4D, ARL6, ARMC4, AXIN1, BBS4, BBS5, BBS7, BICC1, C1orf127, C2CD3, CC2D2A, CCDC103, CCDC151, CCDC39, CCDC40, CEP290, CFC1, CITED2, CRNN, DAAM2, DAND5, DAW1, DISP1, DLL1, DNAAF1, DNAH11, DNAH5, DNAI1, DNAI2, DPCD, DRC1, DYNC2H1, DYNC2LI1, DYX1C1, ENG, FGF10, FGF8, FOLR1, FOXH1, FOXJ1, FOXN4, GALNT11, GATA4, GJA1, HAND1, HAND2, HIF1A, IFT1…
GO:0007632	visual behavior	[3, 5]	[Group12]	3	4.41176	0.0118696	0.0474785	{Group12=0.01186962786039903}	{Group12=0.03560888358119709}	[GRIN1, PTPRZ1, SLC1A2]	[ABL2, ADAM2, ADRA1B, AP1S2, APP, ATP1A2, ATP1A3, ATXN1, BRAF, CACNA1C, CACNA1E, CDK5, CHRNB2, CREB1, CRHR1, CTNS, DBH, DCDC2, DEAF1, DHX15, DHX34, DHX8, DRD1, DRD2, DRD3, DYNLRB1, FLNB, FOXB1, GPRIN1, GRIN1, GRIN2A, HIF1A, HMGCR, HOXA1, HRH1, HRH2, HTT, IFT20, ITGB1, KIT, KMT2A, KRAS, LRCH4, LRRN4, MECP2, MEIS2, MTOR, NDRG4, NETO1, NF1, NLGN3, NPHP1, NPHP4, NPS, NPTN, NTS, PDE1B, PDE8B, PPP1R1B,…
GO:0009799	specification of symmetry	[4, 5]	[Group5]	7	5.18518	4.39871e-05	0.00114366	{Group5=1.489785320923529E-13}	{Group5=1.7877423851082347E-12}	[CCDC40, DAW1, DNAAF1, DNAH5, DNAI1, FOLR1, FOXJ1]	[ACVR1, ACVR2A, ACVR2B, AHI1, ALDH1A2, ALG5, ANKS6, AP1B1, ARL13B, ARL4D, ARL6, ARMC4, AXIN1, BBS4, BBS5, BBS7, BICC1, BMP4, C1orf127, C2CD3, CC2D2A, CCDC103, CCDC151, CCDC39, CCDC40, CEP290, CER1, CFC1, CITED2, CRNN, CTNNB1, DAAM2, DAND5, DAW1, DDIT3, DISP1, DLL1, DNAAF1, DNAH11, DNAH5, DNAI1, DNAI2, DPCD, DRC1, DYNC2H1, DYNC2LI1, DYX1C1, ENG, FGF10, FGF8, FOLR1, FOXH1, FOXJ1, FOXN4, GALNT11, GA…
GO:0009855	determination of bilateral symmetry	[5, 6]	[Group5]	7	5.22388	4.19453e-05	0.00113252	{Group5=1.489785320923529E-13}	{Group5=1.7877423851082347E-12}	[CCDC40, DAW1, DNAAF1, DNAH5, DNAI1, FOLR1, FOXJ1]	[ACVR1, ACVR2A, ACVR2B, AHI1, ALDH1A2, ALG5, ANKS6, AP1B1, ARL13B, ARL4D, ARL6, ARMC4, AXIN1, BBS4, BBS5, BBS7, BICC1, C1orf127, C2CD3, CC2D2A, CCDC103, CCDC151, CCDC39, CCDC40, CEP290, CER1, CFC1, CITED2, CRNN, CTNNB1, DAAM2, DAND5, DAW1, DDIT3, DISP1, DLL1, DNAAF1, DNAH11, DNAH5, DNAI1, DNAI2, DPCD, DRC1, DYNC2H1, DYNC2LI1, DYX1C1, ENG, FGF10, FGF8, FOLR1, FOXH1, FOXJ1, FOXN4, GALNT11, GATA4, G…
GO:0010927	cellular component assembly involved in morphogenesis	[3, 4, 5]	[Group5]	20	6.09756	1.11691e-13	4.46765e-12	{Group5=1.489785320923529E-13}	{Group5=1.7877423851082347E-12}	[ANK2, CCDC40, CEP126, CFAP46, CFAP54, DNAAF1, DNAH5, DNAH7, DNAI1, FOXJ1, HYDIN, IFT46, NME5, RPGR, RSPH1, RSPH4A, SPANXB1, TEKT2, TTN, ZMYND10]	[ABCC4, ABLIM1, ABLIM3, ACTA1, ACTC1, ACTG1, ACTN2, ACTR2, ADAMTS16, AGFG1, AHI1, AK7, AKAP4, ANK2, ANKRD1, APEX1, ARL13B, ARL4D, ARL6, ARMC4, ATG3, ATG5, ATP6V0D1, ATP6V1D, ATXN10, B9D1, B9D2, BBIP1, BBOF1, BBS1, BBS10, BBS2, BBS4, BBS5, BBS7, BBS9, BMP10, C11orf63, C2CD3, C5orf42, CAPN3, CASC5, CASQ1, CASQ2, CAV3, CBY1, CC2D2A, CCDC103, CCDC113, CCDC114, CCDC13, CCDC151, CCDC28B, CCDC39, CCDC40…
GO:0015740	C4-dicarboxylate transport	[7, 8, 9, 10]	[Group0]	3	27.2727	5.21037e-05	0.00130259	{Group0=0.0010530829711536411}	{Group0=0.008424663769229129}	[ABAT, SLC1A2, SLC1A3]	[ABAT, NTSR1, SLC13A3, SLC13A5, SLC1A1, SLC1A2, SLC1A3, SLC1A6, SLC25A12, SLC25A13, SLC38A7]
GO:0015800	acidic amino acid transport	[6, 7, 8, 9, 10]	[Group0]	3	10.7143	0.000948937	0.0170809	{Group0=0.0010530829711536411}	{Group0=0.008424663769229129}	[ABAT, SLC1A2, SLC1A3]	[ABAT, ARL6IP5, ATP1A2, CLN8, HTT, KCNJ10, NTSR1, PER2, PRAF2, PSEN1, SEPT2, SEPT6, SLC13A3, SLC17A6, SLC17A7, SLC17A8, SLC1A1, SLC1A2, SLC1A3, SLC1A6, SLC1A7, SLC25A12, SLC25A13, SLC25A22, SLC38A7, SLC6A1, SLC6A4, SLC7A11]
GO:0015810	aspartate transport	[7, 8, 9, 10, 11]	[Group0]	3	30	3.8087e-05	0.00106644	{Group0=0.0010530829711536411}	{Group0=0.008424663769229129}	[ABAT, SLC1A2, SLC1A3]	[ABAT, NTSR1, SLC13A3, SLC1A1, SLC1A2, SLC1A3, SLC1A6, SLC25A12, SLC25A13, SLC38A7]
GO:0021591	ventricular system development	[4, 5, 6, 7, 8]	[Group1]	4	13.3333	5.31779e-05	0.00127627	{Group1=5.3177935948211216E-5}	{Group1=5.317793594821122E-4}	[DNAH5, HYDIN, NME5, TTN]	[AK8, ANP32B, AQP1, ARMC4, BBS4, CDK6, CELSR2, CENPF, DBI, DNAH5, DPCD, HYDIN, KDM2B, KIF27, MBOAT7, MECP2, MNAT1, MYH10, NME5, NUMB, NUMBL, PAX5, RAPGEF2, RPGRIP1L, TSKU, TSPO, TTC21B, TTN, UCHL5, ULK4]
GO:0030031	cell projection assembly	[4]	[Group5]	20	4.54545	2.47078e-11	9.14187e-10	{Group5=1.489785320923529E-13}	{Group5=1.7877423851082347E-12}	[APC, CCDC40, CEP126, CFAP46, CFAP54, DNAAF1, DNAH5, DNAH7, DNAI1, EZR, FOXJ1, HYDIN, IFT46, NME5, RPGR, RSPH1, RSPH4A, SPANXB1, TEKT2, ZMYND10]	[ABCC4, ABL1, ABL2, ABLIM1, ABLIM3, ACTN2, ACTR2, ADAMTS16, AGRN, AHI1, AIF1, AJUBA, AK7, AKAP4, ANO6, APC, APEX1, AQP1, ARAP1, ARF6, ARFIP2, ARHGAP24, ARHGEF26, ARHGEF4, ARHGEF6, ARHGEF7, ARL13B, ARL4D, ARL6, ARMC4, ARPC2, ATG3, ATG5, ATP6V0D1, ATP6V1D, ATP8B1, ATXN10, B9D1, B9D2, BAG4, BBIP1, BBOF1, BBS1, BBS10, BBS2, BBS4, BBS5, BBS7, BBS9, BCAS3, BIN3, BRK1, BUD31, C11orf63, C15orf62, C2CD3, …
GO:0030317	sperm motility	[3, 4, 5]	[Group5]	5	6.94444	0.000144831	0.00318627	{Group5=1.489785320923529E-13}	{Group5=1.7877423851082347E-12}	[CCDC40, DNAH5, DNAI1, DNAJA1, TEKT2]	[ADCY3, ADCY8, AKAP4, ANXA5, APOB, ASUN, ATP1A4, ATP2B4, CACNA1E, CACNA1I, CATSPER1, CATSPER2, CATSPER3, CATSPER4, CATSPERD, CCDC39, CCDC40, CELF3, CHRFAM7A, DDX4, DNAH1, DNAH11, DNAH5, DNAI1, DNAJA1, DPCD, ENTHD1, EPPIN, GAPDHS, GAS8, HIST1H1T, ING2, ING3, INGX, INPP5B, INSL6, IQCF1, LDHC, LRRC6, MST1, NEURL1, NME8, NPHP4, NSUN7, PGAM4, PGK1P2, PGK2, PIH1D3, PLTP, PRM3, RGN, RNASE10, RNASE9, ROP…
GO:0032873	negative regulation of stress-activated MAPK cascade	[6, 7, 8, 9, 10, 11, 12]	[Group10]	3	7.14286	0.00309818	0.0402764	{Group10=0.0030981830235078055}	{Group10=0.012392732094031222}	[DNAJA1, EZR, HSPH1]	[AIDA, AKT1, AMBP, ANKS1B, DACT1, DLG1, DNAJA1, DUSP10, DUSP19, DUSP3, EZR, F2RL1, FKTN, FOXM1, FOXO1, GPS2, GSTP1, HDAC3, HIPK3, HSPH1, IGBP1, ITCH, MAPK8IP1, MARVELD3, MECOM, MEN1, MYC, NCOR1, PAFAH1B1, PARK2, PBK, PDCD4, PER1, PINK1, PTPN22, SERPINB3, SFRP1, SFRP2, TAOK3, TP73, ZMYND11, ZNF675]
GO:0034340	response to type I interferon	[4, 5]	[Group11]	8	9.30232	1.46545e-07	4.68945e-06	{Group11=1.336513949670648E-5}	{Group11=1.4701653446377128E-4}	[IFI27, IFI6, IFIT1, IFIT3, MX1, OAS3, STAT1, XAF1]	[ADAR, BST2, C19orf66, CACTIN, CDC37, EGR1, FADD, GBP2, HLA-A, HLA-B, HLA-C, HLA-E, HLA-F, HLA-G, HSP90AB1, IFI27, IFI35, IFI6, IFIT1, IFIT2, IFIT3, IFITM1, IFITM2, IFITM3, IFNA1, IFNA10, IFNA14, IFNA16, IFNA17, IFNA2, IFNA21, IFNA4, IFNA5, IFNA6, IFNA7, IFNA8, IFNAR1, IFNAR2, IFNB1, IGF2BP1, IKBKE, IP6K2, IRF1, IRF2, IRF3, IRF4, IRF5, IRF6, IRF7, IRF8, IRF9, ISG15, ISG20, JAK1, LSM14A, MAVS, MUL…
GO:0035850	epithelial cell differentiation involved in kidney development	[4, 5, 6, 7, 8, 9]	[Group4]	3	7.5	0.00269342	0.0377078	{Group4=0.0011533840098231817}	{Group4=0.008073688068762273}	[CD24, FOXJ1, STAT1]	[ACTA2, ADIPOQ, BASP1, BMP4, CD24, CD34, CTNNB1, FAT4, FOXC2, FOXJ1, GATA3, IQGAP1, JAG1, KLF15, LAMB2, LAMC1, LHX1, LIF, LMNB2, MAGI2, MEF2C, MTSS1, MYO1E, NOTCH1, NPHS1, NPHS2, OSR1, OXSR1, PAX2, PAX8, PDGFB, PODXL, PRKX, PROM1, PTPRO, PTPRU, STAT1, WT1, WWTR1, YAP1]
GO:0036158	outer dynein arm assembly	[5, 6, 7, 8, 9, 10, 11]	[Group5]	4	33.3333	1.0582e-06	3.28041e-05	{Group5=1.489785320923529E-13}	{Group5=1.7877423851082347E-12}	[DNAAF1, DNAH5, DNAI1, ZMYND10]	[ARMC4, CCDC103, CCDC114, CCDC151, DNAAF1, DNAAF5, DNAH5, DNAI1, DNAI2, DYX1C1, LRRC6, ZMYND10]
GO:0036159	inner dynein arm assembly	[5, 6, 7, 8, 9, 10, 11]	[Group5]	5	45.4545	6.70905e-09	2.28108e-07	{Group5=1.489785320923529E-13}	{Group5=1.7877423851082347E-12}	[CCDC40, DNAAF1, DNAH7, TEKT2, ZMYND10]	[CCDC103, CCDC39, CCDC40, DNAAF1, DNAAF5, DNAH1, DNAH7, DYX1C1, LRRC6, TEKT2, ZMYND10]
GO:0042632	cholesterol homeostasis	[7]	[Group8]	4	5.06329	0.00224359	0.0358975	{Group8=0.0022435924891794903}	{Group8=0.013461554935076942}	[ABCA1, ANGPTL3, CD24, CFAP73]	[ABCA1, ABCA2, ABCG1, ABCG5, ABCG8, ACOX1, ACSM1, ACSM3, AKR1C1, ANGPTL3, APOA1, APOA2, APOA4, APOA5, APOB, APOC2, APOC3, APOE, APOM, CAV1, CAV3, CD24, CETP, CFAP73, CYP7A1, DGAT2, DISP3, EHD1, EPHX2, FABP3, FABP4, FGFR4, G6PC, GPIHBP1, GPR39, HNF4A, HPN, LAMTOR1, LCAT, LCP1, LDLR, LDLRAP1, LIPC, LIPG, LPAL2, LPL, LRP5, MALL, MALRD1, MED13, MIA2, MTTP, MYLIP, NCOR1, NPC1, NPC1L1, NPC2, NR1D1, NR1…
GO:0048525	negative regulation of viral process	[3, 4, 5, 6]	[Group11]	4	4.3956	0.00374439	0.0449326	{Group11=1.336513949670648E-5}	{Group11=1.4701653446377128E-4}	[IFIT1, MX1, OAS3, STAT1]	[ADAR, APCS, APOBEC3A, APOBEC3C, APOBEC3D, APOBEC3F, APOBEC3G, APOBEC3H, BST2, BTBD17, C19orf66, CCL3, CCL4, CCL5, CCNK, CHMP3, EIF2AK2, EIF2AK4, FAM111A, FBLN1, FCN1, FCN3, GSN, HDAC1, HMGA2, IFI16, IFIT1, IFITM1, IFITM2, IFITM3, IFNA2, IFNB1, IFNL3, ILF3, INPP5K, ISG15, ISG20, JUN, LTF, MAVS, MBL2, MID2, MRE11A, MX1, OAS1, OAS3, OASL, PARK2, PARP10, PITX3, PLSCR1, PML, POU2F3, PROX1, PTX3, REST…
GO:0051963	regulation of synapse assembly	[3, 4, 5, 6, 7]	[Group7]	4	4.87805	0.00257042	0.0385563	{Group7=0.002570419691842658}	{Group7=0.012852098459213288}	[AMIGO2, GRIN1, SLIT1, SLITRK2]	[ADGRB1, ADGRB2, ADGRB3, ADGRL1, ADGRL2, ADGRL3, ADNP, AGRN, AMIGO1, AMIGO2, AMIGO3, ASIC2, BDNF, BDNF-AS, BHLHB9, CBLN1, CBLN2, CHRNB2, CLSTN1, CLSTN2, CLSTN3, COLQ, CUX2, DKK1, EEF2K, EFNA5, EPHA7, EPHB1, EPHB2, EPHB3, FLRT1, FLRT2, FLRT3, GHRL, GHSR, GPRIN1, GRIN1, LINGO2, LRCH4, LRRC4B, LRRN1, LRRN3, LRRTM1, LRRTM2, LRRTM3, LRTM1, LRTM2, MECP2, MEF2C, MUSK, NLGN1, NLGN2, NLGN3, NRXN1, NRXN3, …
GO:0055092	sterol homeostasis	[6]	[Group8]	4	5.06329	0.00224359	0.0358975	{Group8=0.0022435924891794903}	{Group8=0.013461554935076942}	[ABCA1, ANGPTL3, CD24, CFAP73]	[ABCA1, ABCA2, ABCG1, ABCG5, ABCG8, ACOX1, ACSM1, ACSM3, AKR1C1, ANGPTL3, APOA1, APOA2, APOA4, APOA5, APOB, APOC2, APOC3, APOE, APOM, CAV1, CAV3, CD24, CETP, CFAP73, CYP7A1, DGAT2, DISP3, EHD1, EPHX2, FABP3, FABP4, FGFR4, G6PC, GPIHBP1, GPR39, HNF4A, HPN, LAMTOR1, LCAT, LCP1, LDLR, LDLRAP1, LIPC, LIPG, LPAL2, LPL, LRP5, MALL, MALRD1, MED13, MIA2, MTTP, MYLIP, NCOR1, NPC1, NPC1L1, NPC2, NR1D1, NR1…
GO:0060337	type I interferon signaling pathway	[6, 7]	[Group11]	8	9.7561	1.00738e-07	3.32437e-06	{Group11=1.336513949670648E-5}	{Group11=1.4701653446377128E-4}	[IFI27, IFI6, IFIT1, IFIT3, MX1, OAS3, STAT1, XAF1]	[ADAR, BST2, CACTIN, CDC37, EGR1, FADD, GBP2, HLA-A, HLA-B, HLA-C, HLA-E, HLA-F, HLA-G, HSP90AB1, IFI27, IFI35, IFI6, IFIT1, IFIT2, IFIT3, IFITM1, IFITM2, IFITM3, IFNA1, IFNA10, IFNA14, IFNA16, IFNA17, IFNA2, IFNA21, IFNA4, IFNA5, IFNA6, IFNA7, IFNA8, IFNAR1, IFNAR2, IFNB1, IGF2BP1, IP6K2, IRF1, IRF2, IRF3, IRF4, IRF5, IRF6, IRF7, IRF8, IRF9, ISG15, ISG20, JAK1, LSM14A, MAVS, MUL1, MX1, MX2, NLRC…
GO:0061162	establishment of monopolar cell polarity	[5]	[Group9]	3	18.75	0.000172395	0.0036203	{Group9=2.082759662208461E-4}	{Group9=0.001874483695987615}	[EZR, FOXJ1, MAP1B]	[EZR, FOXJ1, FSCN1, GBF1, LAMA1, MAP1B, MSN, PRKCI, PTGES2, PTK7, RAP2A, SCRIB, SLC9A3R1, SYNE4, TCF15, WNT5A]
GO:0061339	establishment or maintenance of monopolar cell polarity	[4]	[Group9]	3	17.6471	0.000208276	0.00416552	{Group9=2.082759662208461E-4}	{Group9=0.001874483695987615}	[EZR, FOXJ1, MAP1B]	[EZR, FOXJ1, FSCN1, GBF1, LAMA1, MAP1B, MSN, PRKCI, PTGES2, PTK7, RAP2A, RLTPR, SCRIB, SLC9A3R1, SYNE4, TCF15, WNT5A]
GO:0070286	axonemal dynein complex assembly	[4, 5, 6, 7, 8, 9, 10]	[Group5]	7	30.4348	1.48007e-10	5.18026e-09	{Group5=1.489785320923529E-13}	{Group5=1.7877423851082347E-12}	[CCDC40, DNAAF1, DNAH5, DNAH7, DNAI1, TEKT2, ZMYND10]	[ARMC4, CCDC103, CCDC114, CCDC151, CCDC39, CCDC40, CRNN, DNAAF1, DNAAF2, DNAAF3, DNAAF5, DNAH1, DNAH5, DNAH7, DNAI1, DNAI2, DRC1, DYX1C1, LRRC6, PIH1D3, SPAG1, TEKT2, ZMYND10]
GO:0070303	negative regulation of stress-activated protein kinase signaling cascade	[5, 6, 7, 8]	[Group10]	3	7.14286	0.00309818	0.0402764	{Group10=0.0030981830235078055}	{Group10=0.012392732094031222}	[DNAJA1, EZR, HSPH1]	[AIDA, AKT1, AMBP, ANKS1B, DACT1, DLG1, DNAJA1, DUSP10, DUSP19, DUSP3, EZR, F2RL1, FKTN, FOXM1, FOXO1, GPS2, GSTP1, HDAC3, HIPK3, HSPH1, IGBP1, ITCH, MAPK8IP1, MARVELD3, MECOM, MEN1, MYC, NCOR1, PAFAH1B1, PARK2, PBK, PDCD4, PER1, PINK1, PTPN22, SERPINB3, SFRP1, SFRP2, TAOK3, TP73, ZMYND11, ZNF675]
GO:0071357	cellular response to type I interferon	[5, 6]	[Group11]	8	9.7561	1.00738e-07	3.32437e-06	{Group11=1.336513949670648E-5}	{Group11=1.4701653446377128E-4}	[IFI27, IFI6, IFIT1, IFIT3, MX1, OAS3, STAT1, XAF1]	[ADAR, BST2, CACTIN, CDC37, EGR1, FADD, GBP2, HLA-A, HLA-B, HLA-C, HLA-E, HLA-F, HLA-G, HSP90AB1, IFI27, IFI35, IFI6, IFIT1, IFIT2, IFIT3, IFITM1, IFITM2, IFITM3, IFNA1, IFNA10, IFNA14, IFNA16, IFNA17, IFNA2, IFNA21, IFNA4, IFNA5, IFNA6, IFNA7, IFNA8, IFNAR1, IFNAR2, IFNB1, IGF2BP1, IP6K2, IRF1, IRF2, IRF3, IRF4, IRF5, IRF6, IRF7, IRF8, IRF9, ISG15, ISG20, JAK1, LSM14A, MAVS, MUL1, MX1, MX2, NLRC…

## Sheet: ST7
Suppl. Table 7	Gene Ontology Pathways in Unfavorable Transcriptome subtype
GOID	GOTerm	GOLevels	GOGroups	Nr. Genes	% Associated Genes	Term PValue	Term PValue Corrected with Bonferroni step down	Group PValue	Group PValue Corrected with Bonferroni step down	Associated Genes Found	All Associated Genes
GO:0030198	extracellular matrix organization	[4]	[Group5]	36	8.78049	1.36651e-20	3.34796e-18	{Group5=3.929348031871694E-16}	{Group5=7.46576126055622E-15}	[BGN, CCDC80, COL18A1, COL1A1, COL1A2, COL3A1, COL5A1, COL5A2, COL6A1, COL6A2, COL6A3, COL9A3, CTGF, CTSK, CYP1B1, ELN, EMILIN1, FBLN1, FMOD, FN1, HSPG2, ITGA5, LAMA5, LAMB1, LTBP3, LUM, MFAP2, MFAP4, MMP14, MMP9, P3H3, POSTN, SCX, SERPINE1, SERPINH1, VWA1]	[A2M, ABI3BP, ABL1, ABL2, ACAN, ACTN1, ADAM10, ADAM15, ADAM17, ADAM8, ADAM9, ADAMTS14, ADAMTS2, ADAMTS20, ADAMTS3, ADAMTS4, ADAMTS5, ADAMTSL2, ADAMTSL4, AGRN, AGT, AGXT, ANXA2, APBB2, APLP2, APP, ATP7A, ATXN1L, B4GALT1, B4GALT7, BCAN, BCL3, BGN, BMP1, BMP10, BMP2, BMP4, BMP7, BSG, BTF3P11, C6orf15, CAPG, CAPN1, CAPNS1, CASK, CASP3, CCDC80, CD151, CD36, CD44, CD47, CDH1, CEL, CHADL, CLASP1, CLASP2…
GO:0022617	extracellular matrix disassembly	[4, 5]	[Group11, Group5]	18	12.4138	2.38217e-13	5.76486e-11	{Group11=5.2598991491169945E-11, Group5=3.929348031871694E-16}	{Group11=7.889848723675492E-10, Group5=7.46576126055622E-15}	[COL18A1, COL1A1, COL1A2, COL3A1, COL5A1, COL5A2, COL6A1, COL6A2, COL6A3, COL9A3, CTSK, ELN, FN1, HSPG2, LAMA5, LAMB1, MMP14, MMP9]	[A2M, ACAN, ADAM10, ADAM15, ADAM17, ADAM8, ADAM9, ADAMTS4, ADAMTS5, BCAN, BMP1, BSG, CAPG, CAPN1, CAPNS1, CASP3, CD44, CDH1, CEL, CLASP1, CLASP2, CMA1, COL10A1, COL11A1, COL11A2, COL12A1, COL13A1, COL14A1, COL15A1, COL16A1, COL17A1, COL18A1, COL19A1, COL1A1, COL1A2, COL23A1, COL25A1, COL26A1, COL2A1, COL3A1, COL4A1, COL4A2, COL4A3, COL4A4, COL4A5, COL4A6, COL5A1, COL5A2, COL5A3, COL6A1, COL6A2, C…
GO:0010810	regulation of cell-substrate adhesion	[4, 5]	[Group18]	11	5.6701	3.09286e-05	0.00600015	{Group18=3.6735552780223844E-9}	{Group18=5.1429773892313385E-8}	[CCDC80, COL1A1, EMILIN1, FBLN1, FN1, ITGA5, MMP14, POSTN, RAC3, SERPINE1, VEGFA]	[ABI3BP, ACER2, ACTN4, ACVRL1, ADAM15, AGR2, ALOX15, ANGPT2, AP1AR, APOA1, APOD, ARHGAP6, ARHGEF7, ARL2, ARPC2, ATXN3, ATXN8, BCAS3, BCL2, BCL6, BRAF, C1QBP, CALR, CASK, CCDC80, CCL21, CCL25, CCL28, CCR7, CD36, CDC42, CDH13, CDK6, CDKN2A, CIB1, CLASP1, CLASP2, COL16A1, COL1A1, COL26A1, COL8A1, CORO1C, CSF1, CXXC1, CYR61, DAPK3, DDR1, DISC1, DLC1, DLEC1, DMD, DMP1, DMTF1, DMTN, DNM2, DYNLL1, ECM2,…
GO:0031589	cell-substrate adhesion	[3]	[Group18]	16	4.83384	3.87338e-06	0.000797915	{Group18=3.6735552780223844E-9}	{Group18=5.1429773892313385E-8}	[CCDC80, COL1A1, COL3A1, CTGF, EMILIN1, FBLN1, FN1, ITGA5, LAMA5, LAMB1, MMP14, POSTN, RAC3, SERPINE1, SNED1, VEGFA]	[ABI3BP, ABL1, ACER2, ACTN1, ACTN2, ACTN3, ACTN4, ACVRL1, ADAM15, ADAM9, ADAMTS12, ADAMTS13, AGR2, AGT, AGXT, AJUBA, AKIP1, ALOX15, ANGPT1, ANGPT2, ANGPTL3, ANTXR1, AP1AR, APOA1, APOD, ARHGAP6, ARHGEF7, ARL2, ARPC2, ATXN3, ATXN8, AXL, BCAM, BCAS3, BCAT2, BCL2, BCL2L11, BCL6, BRAF, BVES, C1QBP, CALR, CASK, CCDC80, CCL21, CCL25, CCL28, CCR7, CD34, CD36, CD44, CD63, CDC42, CDH13, CDK5, CDK6, CDKN2A,…
GO:0030199	collagen fibril organization	[5]	[Group5, Group8]	10	23.8095	7.16167e-11	1.66867e-08	{Group5=3.929348031871694E-16, Group8=1.2401345594664266E-13}	{Group5=7.46576126055622E-15, Group8=1.9842152951462826E-12}	[COL1A1, COL1A2, COL3A1, COL5A1, COL5A2, CYP1B1, FMOD, LUM, SCX, SERPINH1]	[ACAN, ADAMTS14, ADAMTS2, ADAMTS3, ANXA2, ATP7A, CHADL, COL11A1, COL11A2, COL12A1, COL14A1, COL1A1, COL1A2, COL2A1, COL3A1, COL5A1, COL5A2, COL5A3, CYP1B1, DDR2, DPT, FMOD, FOXC1, FOXC2, GREM1, LOX, LOXL2, LUM, MIA3, MKX, MMP11, NF1, P3H1, P4HA1, PLOD3, SCX, SERPINF2, SERPINH1, SFRP2, TGFB2, TGFBR1, TNXB]
GO:0032963	collagen metabolic process	[5]	[Group5]	17	13.3858	3.20433e-13	7.72243e-11	{Group5=3.929348031871694E-16}	{Group5=7.46576126055622E-15}	[COL18A1, COL1A1, COL1A2, COL3A1, COL5A1, COL5A2, COL6A1, COL6A2, COL6A3, COL9A3, CTGF, CTSK, MFAP4, MMP14, MMP9, SCX, SERPINH1]	[ADAM10, ADAM15, ADAM17, ADAM9, ADAMTS14, ADAMTS2, ADAMTS3, AGER, AMELX, ARG1, BMP4, CBX8, CCL2, CEL, CIITA, COL10A1, COL11A1, COL11A2, COL12A1, COL13A1, COL14A1, COL15A1, COL16A1, COL17A1, COL18A1, COL19A1, COL1A1, COL1A2, COL23A1, COL25A1, COL26A1, COL2A1, COL3A1, COL4A1, COL4A2, COL4A3, COL4A4, COL4A5, COL4A6, COL5A1, COL5A2, COL5A3, COL6A1, COL6A2, COL6A3, COL6A5, COL6A6, COL7A1, COL8A1, COL8…
GO:0032964	collagen biosynthetic process	[4, 5, 6]	[Group5]	5	12.5	0.000128687	0.0229064	{Group5=3.929348031871694E-16}	{Group5=7.46576126055622E-15}	[COL1A1, COL5A1, CTGF, SCX, SERPINH1]	[ADAMTS3, AGER, AMELX, ARG1, BMP4, CBX8, CCL2, CIITA, COL1A1, COL5A1, CTGF, CYGB, ERRFI1, F2, F2R, HDAC2, IHH, IL6, IL6R, ITGA2, MKX, PDGFRB, PPARD, PPARG, PRDX5, RAP1A, RAPGEF3, RGCC, SCX, SERPINB7, SERPINF2, SERPINH1, SUCO, TGFB1, TGFB3, TINAGL1, TRAM2, UCN, UTS2, WNT4]
GO:0033627	cell adhesion mediated by integrin	[3]	[Group16, Group3]	6	10.7143	6.52463e-05	0.0122011	{Group16=6.77229006207006E-14, Group3=7.176593736854105E-5}	{Group16=1.1512893105519101E-12, Group3=4.305956242112463E-4}	[CYP1B1, EPHA2, ITGA5, PIEZO1, RAC3, SERPINE1]	[ACER2, ADA, ADAM17, ADAM9, CCL21, CCL5, CD24, CIB1, COL16A1, CXCL13, CYP1B1, DPP4, EFNA1, EPHA2, EPHA8, FERMT3, FOXC2, HRG, ICAM1, IFT74, ITGA11, ITGA2, ITGA5, ITGA6, ITGB1, ITGB1BP1, L1CAM, LPXN, LYN, MUC1, NCKAP1L, NCOA3, NOV, NPNT, NRG1, PDE3B, PIEZO1, PIK3CG, PLAU, PLXNA1, PODXL, PTK2, PTPN11, PTPN6, RAC3, RET, RPL10, SERPINE1, SFRP2, SNAI2, SWAP70, SYK, TESC, TGFB2, VTN, ZAP70]
GO:0033628	regulation of cell adhesion mediated by integrin	[4, 5]	[Group3]	5	11.9048	0.000163058	0.0286983	{Group3=7.176593736854105E-5}	{Group3=4.305956242112463E-4}	[CYP1B1, EPHA2, PIEZO1, RAC3, SERPINE1]	[ACER2, ADA, ADAM9, CCL21, CCL5, CD24, CIB1, CXCL13, CYP1B1, DPP4, EFNA1, EPHA2, EPHA8, FERMT3, FOXC2, HRG, IFT74, ITGB1BP1, LPXN, LYN, MUC1, NCKAP1L, NCOA3, NRG1, PDE3B, PIEZO1, PIK3CG, PLAU, PODXL, PTK2, PTPN11, PTPN6, RAC3, RET, SERPINE1, SFRP2, SNAI2, SWAP70, SYK, TESC, TGFB2, ZAP70]
GO:0001525	angiogenesis	[3, 4, 5, 7, 8, 9, 10]	[Group16]	22	4.78261	6.60803e-08	1.44055e-05	{Group16=6.77229006207006E-14}	{Group16=1.1512893105519101E-12}	[ADGRB1, ADM, COL18A1, CTGF, CYP1B1, EPHA2, EPHB4, FN1, HSPG2, ITGA5, JUN, LAMA5, MMP14, NFATC4, NR4A1, PPP1R15A, RHOB, SERPINE1, SHC1, TBX1, UTS2R, VEGFA]	[AAMP, ACKR3, ACVR1, ACVRL1, ADAM15, ADAM8, ADGRA2, ADGRB1, ADGRB2, ADGRB3, ADGRG1, ADIPOR2, ADM, ADM2, ADRA2B, ADRB2, AGGF1, AGT, AGXT, AIMP1, ALOX12, AMOT, ANG, ANGPT1, ANGPT2, ANGPT4, ANGPTL3, ANGPTL4, ANGPTL6, ANPEP, ANXA2, ANXA3, APOD, APOH, APOLD1, AQP1, ARHGAP22, ARHGAP24, ATP5B, ATPIF1, B4GALT1, BAK1, BAX, BCAS3, BMP4, BMPER, BRCA1, BTG1, C1GALT1, C3, C3AR1, C5, C5AR1, C6, CALCRL, CAMP, C…
GO:0001568	blood vessel development	[3, 5, 6, 7, 8]	[Group16]	35	5.41796	1.51814e-13	3.68909e-11	{Group16=6.77229006207006E-14}	{Group16=1.1512893105519101E-12}	[ADGRB1, ADM, AKT1, COL18A1, COL1A1, COL1A2, COL3A1, COL5A1, CTGF, CYP1B1, EGR1, ELN, EPHA2, EPHB4, FN1, FOXH1, HSPG2, ITGA5, JUN, JUNB, KIF7, LAMA5, LRP1, MESP1, MMP14, NFATC4, NR4A1, PPP1R15A, RHOB, SERPINE1, SHC1, STRA6, TBX1, UTS2R, VEGFA]	[AAMP, ACKR3, ACTA2, ACVR1, ACVR2B, ACVRL1, ADAM15, ADAM8, ADAMTS6, ADGRA2, ADGRB1, ADGRB2, ADGRB3, ADGRG1, ADIPOR2, ADM, ADM2, ADRA2B, ADRB2, AGGF1, AGT, AGXT, AHR, AIMP1, AKT1, ALDH1A2, ALOX12, AMOT, ANG, ANGPT1, ANGPT2, ANGPT4, ANGPTL3, ANGPTL4, ANGPTL6, ANKRD17, ANPEP, ANXA2, ANXA3, AP2B1, APOB, APOD, APOE, APOH, APOLD1, AQP1, ARHGAP22, ARHGAP24, ARID1A, ASB4, ATP5B, ATP7A, ATPIF1, B4GALT1, B…
GO:0001666	response to hypoxia	[3, 5]	[Group10]	14	4.33437	5.24705e-05	0.0099694	{Group10=4.5626731507834536E-7}	{Group10=5.475207780940144E-6}	[ADM, AKT1, CCNA2, CHRNA4, DDIT4, EGR1, ELN, FASN, LMNA, MMP14, POSTN, SHC1, SLC29A1, VEGFA]	[ABAT, ACAA2, ACTN4, ADA, ADAM17, ADAM8, ADIPOQ, ADM, ADORA1, ADRB2, ADSL, AGER, AGTRAP, AHCY, AJUBA, AKT1, ALAD, ALAS2, ALDH3A1, ALKBH5, ANG, ANGPT2, ANGPT4, ANGPTL4, ANKRD1, APAF1, APOLD1, AQP1, ARNT, ARNT2, ASCL2, ATM, ATP1B1, BACH1, BAD, BBC3, BCL2, BDKRB1, BDKRB2, BECN1, BIRC2, BMP2, BMP7, BNIP3, BNIP3L, BRIP1, CA9, CAMK2D, CAPN2, CASP1, CASP3, CASR, CAT, CAV1, CBFA2T3, CCL2, CCNA2, CCNB1, C…
GO:0001944	vasculature development	[4, 5, 6, 7]	[Group16]	35	5.22388	4.3856e-13	1.05254e-10	{Group16=6.77229006207006E-14}	{Group16=1.1512893105519101E-12}	[ADGRB1, ADM, AKT1, COL18A1, COL1A1, COL1A2, COL3A1, COL5A1, CTGF, CYP1B1, EGR1, ELN, EPHA2, EPHB4, FN1, FOXH1, HSPG2, ITGA5, JUN, JUNB, KIF7, LAMA5, LRP1, MESP1, MMP14, NFATC4, NR4A1, PPP1R15A, RHOB, SERPINE1, SHC1, STRA6, TBX1, UTS2R, VEGFA]	[AAMP, ACKR3, ACTA2, ACVR1, ACVR2B, ACVRL1, ADAM15, ADAM8, ADAMTS6, ADGRA2, ADGRB1, ADGRB2, ADGRB3, ADGRG1, ADIPOR2, ADM, ADM2, ADRA2B, ADRB2, AGGF1, AGT, AGXT, AHR, AIMP1, AKT1, ALDH1A2, ALOX12, AMOT, ANG, ANGPT1, ANGPT2, ANGPT4, ANGPTL3, ANGPTL4, ANGPTL6, ANKRD17, ANP32B, ANPEP, ANXA2, ANXA3, AP2B1, APOB, APOD, APOE, APOH, APOLD1, AQP1, ARHGAP22, ARHGAP24, ARHGEF15, ARID1A, ASB4, ATP5B, ATP7A, …
GO:0000302	response to reactive oxygen species	[4]	[Group0]	12	4.7619	7.44696e-05	0.0138513	{Group0=1.8154191015036654E-14}	{Group0=3.267754382706598E-13}	[CCNA2, COL1A1, CYP1B1, DUSP1, FASN, FN1, FOS, HBB, JUN, PYCR1, RHOB, SHC1]	[ABL1, ADA, ADAM9, ADPRHL2, AGER, AIFM1, AKR1B1, AKR1C3, ALDH3A2, ANXA1, APEX1, APOA4, APOD, APOE, APTX, AQP1, AQP8, AREG, ARG1, ATOX1, ATP7A, BAD, BAK1, BCL2, BMP4, BMP7, BNIP3, CASP3, CAT, CBX8, CCL19, CCNA2, CCR7, CCS, CD36, CDK1, CDK2, CNTN1, COL1A1, CRYAB, CRYGD, CST3, CYCS, CYP1B1, CYP2E1, DDIT3, DHFR, DLC1, DNM2, DPEP1, DUSP1, DUSP12, ECT2, EDN1, EEF2, EGLN1, ENDOG, EPOR, ERCC6, ERO1A, ETS…
GO:0030334	regulation of cell migration	[4, 5, 6]	[Group18]	29	4.11348	1.34518e-08	3.01321e-06	{Group18=3.6735552780223844E-9}	{Group18=5.1429773892313385E-8}	[AKT1, CNN2, COL18A1, COL1A1, COL3A1, CYP1B1, EDN2, EPHA2, FBLN1, FN1, GRB7, ITGA5, JAG2, JUN, LAMA5, LAMB1, LMNA, LRP1, MMP14, MMP9, POSTN, PPBP, RHOB, SEMA3F, SEMA6B, SEMA6C, SERPINE1, TNFRSF18, VEGFA]	[AAMP, ABHD2, ABHD6, ABI3, ABR, ACE, ACP5, ACTN4, ACVR1, ACVR1B, ACVR1C, ACVRL1, ADA, ADAM10, ADAM15, ADAM17, ADAM8, ADAM9, ADARB1, ADGRA2, ADGRG1, ADGRG3, ADIPOQ, ADORA1, ADRA2A, AGER, AGT, AGTR2, AGXT, AIF1, AJUBA, AKT1, AKT2, ALOX12, ALOX15B, AMOT, AMOTL1, ANGPT1, ANGPT2, ANGPT4, ANGPTL3, ANO6, ANXA1, ANXA3, APC, APEX1, APOD, APOE, APOH, AQP1, ARAP3, ARHGAP4, ARHGAP5, ARHGAP8, ARHGDIA, ARHGDIB…
GO:0010631	epithelial cell migration	[5, 6, 7]	[Group14]	11	4.56432	0.00021489	0.0365313	{Group14=1.043413265941081E-6}	{Group14=1.147754592535189E-5}	[AKT1, CYP1B1, EPHA2, EPHB4, JUN, MMP9, NR4A1, PLEKHG5, PTP4A3, RHOB, VEGFA]	[AAMP, ACVRL1, ADAM9, ADGRA2, AGER, AGT, AGTR2, AGXT, AKT1, ALOX12, AMOT, AMOTL1, ANGPT1, ANGPT2, ANGPT4, ANLN, ANXA3, APOA1, APOE, APOH, AQP1, ARSB, ATOH8, BCAR1, BCAS3, BMP10, BMP4, BMPER, BMPR2, CALCA, CAPN7, CCBE1, CCR2, CCR6, CD63, CDH13, CEL, CIB1, CLASP1, CLASP2, CORO1B, CORO1C, CSNK2B, CTSH, CXCL13, CYP1B1, DAB2IP, DCN, DLL4, DPP4, EDN1, EFNA1, EFNB2, EGR3, EMP2, ENPP2, EPB41L4B, EPB41L5,…
GO:0001667	ameboidal-type cell migration	[4, 5, 6]	[Group14]	17	4.85714	1.79186e-06	0.000374499	{Group14=1.043413265941081E-6}	{Group14=1.147754592535189E-5}	[AKT1, CYP1B1, EPHA2, EPHB4, JUN, LAMA5, MESP1, MMP9, NR4A1, PLEKHG5, PTP4A3, RHOB, SEMA3F, SEMA6B, SEMA6C, TBX1, VEGFA]	[AAMP, ACVR1, ACVR1B, ACVR1C, ACVRL1, ADAM9, ADGRA2, AGER, AGT, AGTR2, AGXT, AKT1, ALOX12, AMOT, AMOTL1, ANGPT1, ANGPT2, ANGPT4, ANLN, ANXA3, APELA, APOA1, APOE, APOH, AQP1, ARHGAP4, ARHGDIB, ARHGEF7, ARID5B, ARSB, ATOH8, BAG4, BCAR1, BCAS3, BMP10, BMP4, BMPER, BMPR2, BRAF, C1QBP, CALCA, CAP1, CAPN7, CCBE1, CCR2, CCR6, CD63, CDH13, CEL, CENPV, CER1, CFL1, CIB1, CLASP1, CLASP2, CORO1B, CORO1C, CSN…
GO:0030335	positive regulation of cell migration	[4, 5, 6, 7]	[Group18]	21	5.03597	5.60328e-08	1.22712e-05	{Group18=3.6735552780223844E-9}	{Group18=5.1429773892313385E-8}	[AKT1, COL18A1, COL1A1, EDN2, FBLN1, FN1, GRB7, ITGA5, JUN, LAMB1, MMP14, MMP9, POSTN, PPBP, RHOB, SEMA3F, SEMA6B, SEMA6C, SERPINE1, TNFRSF18, VEGFA]	[AAMP, ACP5, ACTN4, ACVR1, ACVR1B, ADAM10, ADAM17, ADAM8, ADAM9, ADGRA2, ADRA2A, AGER, AGT, AGXT, AIF1, AKT1, AKT2, ALOX12, AMOT, AMOTL1, ANGPT1, ANGPT4, ANGPTL3, ANO6, ANXA3, APC, AQP1, ARHGAP5, ARHGAP8, ARHGEF39, ARHGEF7, ATOH8, ATP8A1, BAG4, BCAR1, BCAS3, BCL2, BDKRB1, BMP2, BMP4, BMPR2, BUD31, C1QBP, C3AR1, C5AR1, CALR, CAMK1D, CAMK2D, CAPN7, CBLL1, CCAR1, CCBE1, CCL11, CCL19, CCL2, CCL20, CC…
GO:0001101	response to acid chemical	[3]	[Group0, Group11, Group8]	16	4.51977	9.05424e-06	0.0018199	{Group0=1.8154191015036654E-14, Group11=5.2598991491169945E-11, Group8=1.2401345594664266E-13}	{Group0=3.267754382706598E-13, Group11=7.889848723675492E-10, Group8=1.9842152951462826E-12}	[ADAMTS1, AKT1, COL18A1, COL1A1, COL1A2, COL3A1, COL5A2, COL6A1, CTGF, DUSP1, EGR1, ELN, FASN, FN1, SCAMP3, TBX1]	[AACS, AANAT, AARS, ABCA1, ABCB4, ABCC2, ABL2, ACACA, ACER2, ACP5, ACSL1, ADAMTS1, ADCY6, ADIPOQ, ADNP2, AGER, AIFM1, AKR1B1, AKR1C1, AKR1C2, AKR1C3, AKR1C4, AKT1, ALAD, ALDH1A2, ALDOB, APOB, APOC3, AQP1, AQP2, AQP3, ARG1, ASCL1, ASNS, ASS1, ASXL1, ATF2, ATP2B4, AVPR1A, BAD, BCHE, BCL2L1, BMP4, BMP6, BRINP1, BRINP2, BRINP3, C1QTNF1, CACNA1A, CAPN2, CASP3, CAT, CCL19, CCL2, CCL21, CCL5, CCNB1, CCR…
GO:0001503	ossification	[3]	[Group5]	16	4.01002	3.91753e-05	0.00748248	{Group5=3.929348031871694E-16}	{Group5=7.46576126055622E-15}	[AKT1, COL1A1, COL5A2, COL6A1, CTGF, CTSK, EPHA2, FASN, HSPG2, JUNB, LMNA, MGP, MMP14, MMP9, PTH1R, SCX]	[ACHE, ACP5, ACTN3, ACVR1, ACVR2A, ACVR2B, ADAR, ADRB2, AHSG, AKT1, ALOX15, ALPL, ALYREF, AMELX, ANKH, ANO6, APC, AREG, ASF1A, ASGR2, ASPN, ASXL2, ATP5B, ATP6AP1, ATP6V0A4, ATP6V1B1, ATRAID, AXIN2, BCAP29, BCL2, BCOR, BGLAP, BMP1, BMP2, BMP2K, BMP3, BMP4, BMP5, BMP6, BMP7, BMP8A, BMP8B, BMPR1A, BMPR1B, BMPR2, C14orf169, CALCA, CALCR, CASR, CAT, CBFB, CCDC47, CCL3, CCR1, CD276, CDH11, CDK6, CEBPA,…
GO:0001704	formation of primary germ layer	[3, 4, 5, 6, 7]	[Group5]	12	9.52381	5.3938e-08	1.18664e-05	{Group5=3.929348031871694E-16}	{Group5=7.46576126055622E-15}	[COL5A1, COL5A2, COL6A1, DUSP1, EPHA2, FN1, ITGA5, LAMB1, MESP1, MMP14, MMP9, SCX]	[ACVR1, ATOH8, AXIN1, BMP4, BMP7, BMPR1A, BMPR2, CDC73, CHRD, COL11A1, COL12A1, COL4A2, COL5A1, COL5A2, COL6A1, COL7A1, COL8A1, CRB2, CTNNB1, CTR9, DKK1, DUSP1, DUSP12, DUSP2, DUSP4, DUSP5, DUSP6, ELF5, EOMES, EPB41L5, EPHA2, ETS2, ETV2, EXOC4, EXT2, EYA1, EYA2, FGFR1, FGFR2, FN1, FOXA2, FOXC1, FOXC2, FZD7, GARS, GATA4, GATA6, HAND1, HMGA2, HNF1A, HNF1B, HOXA11, HSBP1, HTT, INHBA, ITGA2, ITGA3, I…
GO:0001706	endoderm formation	[4, 5, 6, 7, 8]	[Group5]	10	16.6667	3.02264e-09	6.86139e-07	{Group5=3.929348031871694E-16}	{Group5=7.46576126055622E-15}	[COL5A1, COL5A2, COL6A1, DUSP1, FN1, ITGA5, LAMB1, MESP1, MMP14, MMP9]	[CDC73, COL11A1, COL12A1, COL4A2, COL5A1, COL5A2, COL6A1, COL7A1, COL8A1, CTNNB1, CTR9, DKK1, DUSP1, DUSP12, DUSP2, DUSP4, DUSP5, DUSP6, EOMES, FN1, GATA4, GATA6, HMGA2, HNF1B, HSBP1, INHBA, ITGA4, ITGA5, ITGA7, ITGAV, ITGB2, ITGB5, LAMA3, LAMA4, LAMB1, LAMB3, LEO1, LHX1, MESP1, MIXL1, MMP14, MMP15, MMP2, MMP8, MMP9, NANOG, NANOGP8, NODAL, NOG, PAF1, PEX2, POU5F1, RTF1, SMAD2, SOX17, SOX2, SOX7, …
GO:0006323	DNA packaging	[6]	[Group13]	16	8.46561	1.74164e-09	3.97093e-07	{Group13=1.6832627632810135E-7}	{Group13=2.1882415922653176E-6}	[CHD5, H1F0, HIST1H1A, HIST1H1B, HIST1H2BC, HIST1H2BH, HIST1H2BK, HIST1H2BL, HIST1H2BM, HIST1H2BO, HIST1H3A, HIST1H4A, HIST1H4L, HIST2H2BE, HIST2H2BF, HIST3H2BB]	[A4GALT, ACIN1, AIFM1, ANP32B, APITD1, ASF1A, ASF1B, ASH1L, ATRX, B3GALNT1, BAHCC1, BAHD1, BAZ2A, BHLHE40, BRD2, CABIN1, CASC5, CCNB1, CDAN1, CDCA5, CDK1, CDKN2A, CENPA, CENPC, CENPCP1, CENPH, CENPI, CENPK, CENPL, CENPM, CENPN, CENPO, CENPP, CENPQ, CENPT, CENPU, CENPV, CENPW, CHAF1A, CHAF1B, CHD5, CHD6, CHMP1A, CTCF, DAXX, DFFB, ERN2, FAM197Y2P, FSHR, GPER1, H1F0, H1FNT, H1FOO, H1FX, H2AFB1, H2AF…
GO:0006333	chromatin assembly or disassembly	[5, 6]	[Group13]	16	9.63856	2.55405e-10	5.89986e-08	{Group13=1.6832627632810135E-7}	{Group13=2.1882415922653176E-6}	[H1F0, HIST1H1A, HIST1H1B, HIST1H2BC, HIST1H2BH, HIST1H2BK, HIST1H2BL, HIST1H2BM, HIST1H2BO, HIST1H3A, HIST1H4A, HIST1H4L, HIST2H2BE, HIST2H2BF, HIST3H2A, HIST3H2BB]	[ANP32B, APITD1, ARID1A, ARID2, ASF1A, ASF1B, ATRX, BAHCC1, BAHD1, BAZ1B, BAZ2A, BHLHE40, BRD2, CABIN1, CASC5, CDAN1, CDKN2A, CENPA, CENPC, CENPCP1, CENPH, CENPI, CENPK, CENPL, CENPM, CENPN, CENPO, CENPP, CENPQ, CENPT, CENPU, CENPV, CENPW, CHAF1A, CHAF1B, CHD3, CTCF, DAXX, FAM197Y2P, H1F0, H1FOO, H1FX, H2AFB1, H2AFB2, H2AFX, H2AFY, H2AFY2, H2BFM, H2BFS, H2BFWT, H3F3A, HAT1, HDAC8, HELLS, HILS1, H…
GO:0006334	nucleosome assembly	[5, 6, 7, 8]	[Group13]	15	12.5	2.26885e-11	5.33179e-09	{Group13=1.6832627632810135E-7}	{Group13=2.1882415922653176E-6}	[H1F0, HIST1H1A, HIST1H1B, HIST1H2BC, HIST1H2BH, HIST1H2BK, HIST1H2BL, HIST1H2BM, HIST1H2BO, HIST1H3A, HIST1H4A, HIST1H4L, HIST2H2BE, HIST2H2BF, HIST3H2BB]	[ANP32B, APITD1, ASF1A, ASF1B, ATRX, BHLHE40, BRD2, CABIN1, CASC5, CENPA, CENPC, CENPCP1, CENPH, CENPI, CENPK, CENPL, CENPM, CENPN, CENPO, CENPP, CENPQ, CENPT, CENPU, CENPW, CHAF1A, CHAF1B, DAXX, FAM197Y2P, H1F0, H1FOO, H1FX, H2AFB1, H2AFB2, H2AFX, H2AFY, H2AFY2, H2BFM, H2BFS, H2BFWT, H3F3A, HAT1, HILS1, HIRA, HIST1H1A, HIST1H1B, HIST1H1C, HIST1H1D, HIST1H1E, HIST1H1T, HIST1H2BA, HIST1H2BB, HIST1…
GO:0006342	chromatin silencing	[4, 5, 6, 7, 8, 9, 10, 11, 12]	[Group1]	8	8.79121	1.71075e-05	0.00340439	{Group1=1.710750874327912E-5}	{Group1=1.3686006994623296E-4}	[HIST1H2AG, HIST1H2AH, HIST1H2AJ, HIST1H3A, HIST1H4A, HIST2H2AB, HIST2H2AC, HIST3H2A]	[AICDA, APOBEC1, ARID1A, ASF1A, ATAD2, ATAD2B, BAHCC1, BAHD1, BAZ2A, BEND3, CDC45, DNMT3A, DNMT3B, DOT1L, DPEP1, DPEP2, DPEP3, DPY30, DYDC1, DYDC2, H2AFB1, H2AFB2, H2AFJ, H2AFV, H2AFX, H2AFY, H2AFY2, H2AFZ, H3F3A, HAT1, HDAC2, HDAC5, HELLS, HILS1, HIST1H2AA, HIST1H2AB, HIST1H2AC, HIST1H2AD, HIST1H2AG, HIST1H2AH, HIST1H2AJ, HIST1H3A, HIST1H4A, HIST2H2AA3, HIST2H2AB, HIST2H2AC, HIST2H3A, HIST3H2A, …
GO:0006979	response to oxidative stress	[3]	[Group0]	20	4.52489	6.48638e-07	0.000138809	{Group0=1.8154191015036654E-14}	{Group0=3.267754382706598E-13}	[AKT1, CCNA2, CHRNA4, COL1A1, CYP1B1, DUSP1, FASN, FN1, FOS, GPX4, HBB, HSPA1A, HSPA1B, JUN, MCL1, MMP14, NAPRT, PYCR1, RHOB, SHC1]	[ABCC2, ABL1, ADA, ADAM9, ADIPOQ, ADNP2, ADPRHL2, AGER, AIF1, AIFM1, AKR1B1, AKR1C3, AKT1, ALAD, ALDH3A2, ALDH3B1, ALS2, ANGPTL7, ANKRD2, ANXA1, APEX1, APOA4, APOD, APOE, APP, APTX, AQP1, AQP8, AREG, ARG1, ARL6IP5, ARNT, ARNTL, ATAT1, ATF4, ATOX1, ATP2A2, ATP7A, ATRN, BAD, BAG5, BAK1, BCL2, BMP4, BMP7, BNIP3, BTG1, CA3, CASP3, CAT, CBX8, CCL19, CCL5, CCNA2, CCR7, CCS, CD36, CD38, CDK1, CDK2, CHCH…
GO:0007369	gastrulation	[4, 5, 6]	[Group5]	13	6.66667	9.72319e-07	0.000207104	{Group5=3.929348031871694E-16}	{Group5=7.46576126055622E-15}	[COL5A1, COL5A2, COL6A1, DUSP1, DVL1, EPHA2, FN1, ITGA5, LAMB1, MESP1, MMP14, MMP9, SCX]	[ACVR1, ACVR2A, ACVR2B, ADIPOQ, AMOT, APELA, APLNR, APOA1, ARFRP1, ATOH8, AXIN1, BMP4, BMP7, BMPR1A, BMPR2, CDC73, CER1, CFC1, CFC1B, CHRD, CLASP1, CLASP2, COL11A1, COL12A1, COL4A2, COL5A1, COL5A2, COL6A1, COL7A1, COL8A1, CRB2, CTNNB1, CTR9, CUL3, DACT1, DAG1, DKK1, DLD, DUSP1, DUSP12, DUSP2, DUSP4, DUSP5, DUSP6, DVL1, DVL1P1, DVL2, ELF5, EOMES, EPB41L5, EPHA2, ETS2, ETV2, EXOC4, EXT1, EXT2, EYA1…
GO:0007492	endoderm development	[4]	[Group5]	10	11.7647	9.58556e-08	2.07048e-05	{Group5=3.929348031871694E-16}	{Group5=7.46576126055622E-15}	[COL5A1, COL5A2, COL6A1, DUSP1, FN1, ITGA5, LAMB1, MESP1, MMP14, MMP9]	[APELA, ARC, BMPR1A, BPTF, CDC73, COL11A1, COL12A1, COL4A2, COL5A1, COL5A2, COL6A1, COL7A1, COL8A1, CTNNB1, CTR9, DKK1, DUSP1, DUSP12, DUSP2, DUSP4, DUSP5, DUSP6, EOMES, EPB41L5, EXT1, FGF8, FN1, GATA4, GATA6, GDF3, HHEX, HMGA2, HNF1B, HOXC11, HSBP1, INHBA, ITGA4, ITGA5, ITGA7, ITGAV, ITGB2, ITGB5, KIF16B, LAMA3, LAMA4, LAMB1, LAMB3, LAMC1, LEO1, LHX1, MED12, MESP1, MIXL1, MMP14, MMP15, MMP2, MMP…
GO:0007565	female pregnancy	[3, 4]	[Group0]	11	4.84581	0.000127434	0.0228107	{Group0=1.8154191015036654E-14}	{Group0=3.267754382706598E-13}	[ADM, AKT1, FASN, FBLN1, FOS, FOSB, GRN, JUNB, LAMB1, MMP9, UBE2Q1]	[ACSL4, ACVR1B, ACVR1C, ADCY7, ADCYAP1, ADIPOR2, ADM, ADRA2A, ADRA2B, ADRA2C, ADRB2, AGRP, AGT, AGXT, AKAP5, AKR1B1, AKT1, AMBP, ANGPT2, APOL2, AR, AREG, ARG1, ARHGDIB, BCL2, BMPR2, BSG, BYSL, C1QBP, C1QTNF1, CAD, CALCA, CCL2, CD38, CITED2, CLDN4, CLIC5, CNR1, COASY, COL16A1, COMT, CORIN, CRH, CRHBP, CRHR1, CST3, CTSB, CTSV, CXXC1, CYP27B1, DAND5, DAZAP1, DDR1, DEDD, DFFB, DHODH, DSG1, DSG2, EMP2…
GO:0007568	aging	[3]	[Group10]	14	4.16667	8.0077e-05	0.0147342	{Group10=4.5626731507834536E-7}	{Group10=5.475207780940144E-6}	[ADM, AKT1, COL3A1, CTGF, ELN, FASN, FOS, JUN, LMNA, LRP1, PPP1R15A, PTH1R, SERPINE1, SHC1]	[ABAT, ABL1, ADA, ADM, ADRA1A, ADRA1D, ADRB2, ADRB3, AGT, AGXT, AKT1, ALDH3A1, ALOX12, AMFR, AMH, ANTXR1, APAF1, APEX1, APOD, APOH, ARG1, ARNTL, ASS1, ATM, ATP2B1, ATP5G3, ATP6, ATP8A2, ATR, ATRX, AURKB, BAK1, BAX, BBC3, BCL2, BCL2L12, BCL6, BGLAP, BMPR1A, BRCA2, C1D, C2orf40, CALCA, CALR, CANX, CARM1, CASP2, CASP7, CASP9, CAST, CAT, CAV1, CCL2, CCL5, CCR2, CD3EAP, CD86, CDK1, CDK6, CDKN1A, CDKN1…
GO:0009612	response to mechanical stimulus	[3]	[Group0]	16	6.86695	3.4865e-08	7.70517e-06	{Group0=1.8154191015036654E-14}	{Group0=3.267754382706598E-13}	[AKT1, ATP1A2, CNN2, COL1A1, COL3A1, FASN, FOS, FOSB, JUN, JUNB, LMNA, MMP14, PIEZO1, POSTN, SCX, STRA6]	[ABHD12, ACTA1, AGT, AGXT, AKT1, ANGPT2, ANKRD1, ANKRD23, ANO3, AQP1, ARHGDIA, ASIC2, ASIC3, ASNS, ATP1A1, ATP1A2, ATP1A4, ATP2B2, ATP2B4, ATP8A2, BAD, BAG3, BAK1, BCL10, BDKRB1, BDKRB2, BGLAP, BMP4, BMP6, BNIP3, BTG2, CASP1, CASP2, CASP5, CASP8, CASP8AP2, CAV1, CAV3, CCL2, CCNB1, CD40, CHEK1, CHI3L1, CHRNA10, CHRNA9, CHUK, CITED2, CLCN6, CNN2, CNTN1, CNTNAP2, COL11A1, COL1A1, COL3A1, CRADD, CSRP…
GO:0009743	response to carbohydrate	[4]	[Group10]	11	4.45344	0.000265592	0.0435572	{Group10=4.5626731507834536E-7}	{Group10=5.475207780940144E-6}	[COL6A2, CTGF, EGR1, ELN, FASN, FN1, GLUL, MAP4K2, PIM3, PPP1R15A, SLC29A1]	[AACS, ACP5, ACVR1C, ACVR2B, ADCY5, ADIPOQ, ADNP, ADRA2A, AGER, ALDOB, ANGPT2, ANO1, APOA2, APOB, APOC3, APOM, ARRB1, BAD, BIRC5, BRSK2, C10orf2, C1QTNF1, C2CD2L, CACNA1E, CALCRL, CASP3, CASR, CAT, CDK16, CDKN1B, CFTR, CLEC7A, CMA1, COL6A2, COLEC12, CPB2, CRH, CRHR2, CST3, CTGF, CTSB, CTSV, CYBA, CYP7A1, EFNA5, EGR1, EIF2B1, EIF2B2, EIF2B3, EIF2B4, EIF2B5, ELN, ENDOG, ENSA, ENY2, EPHA5, ERCC1, ER…
GO:0010286	heat acclimation	[4, 5]	[Group9]	3	60	1.84079e-05	0.00364477	{Group9=1.840794146977836E-5}	{Group9=1.2885559028844853E-4}	[HSPA1A, HSPA1B, HSPA6]	[HSPA1A, HSPA1B, HSPA6, IL1R1, RBBP7]
GO:0030168	platelet activation	[4, 5, 6]	[Group2]	12	4.33213	0.000181327	0.0311882	{Group2=1.813267512757764E-4}	{Group2=7.253070051031056E-4}	[AKT1, COL1A1, COL1A2, COL3A1, FN1, HBB, PPBP, PRKCG, RHOB, SERPINE1, SHC1, VEGFA]	[A2M, ABAT, ABCC4, ABHD12, ABHD6, ACTB, ACTG1, ACTN1, ACTN2, ACTN4, ADAMTS13, ADAMTS18, ADRA2A, ADRA2B, ADRA2C, ADRB2, AKT1, ALB, ALDOA, ALOX12, APBB1IP, APOA1, APOE, APP, ARRB1, ARRB2, AXL, BCAR1, BLOC1S3, BLOC1S4, BRPF3, C1GALT1C1, C1QTNF1, CALM1, CALU, CAP1, CD36, CD40, CD40LG, CD63, CD9, CFD, CFL1, CLEC1B, CLIC1, CLSTN1, CLU, COL1A1, COL1A2, COL3A1, CRK, CSK, CSRP1, CX3CL1, DAGLA, DAGLB, DGKA…
GO:0030574	collagen catabolic process	[4, 5, 6]	[Group5, Group8]	13	16.0494	1.99914e-11	4.71797e-09	{Group5=3.929348031871694E-16, Group8=1.2401345594664266E-13}	{Group5=7.46576126055622E-15, Group8=1.9842152951462826E-12}	[COL18A1, COL1A1, COL1A2, COL3A1, COL5A1, COL5A2, COL6A1, COL6A2, COL6A3, COL9A3, CTSK, MMP14, MMP9]	[ADAM10, ADAM15, ADAM17, ADAM9, ADAMTS14, ADAMTS2, ADAMTS3, CEL, COL10A1, COL11A1, COL11A2, COL12A1, COL13A1, COL14A1, COL15A1, COL16A1, COL17A1, COL18A1, COL19A1, COL1A1, COL1A2, COL23A1, COL25A1, COL26A1, COL2A1, COL3A1, COL4A1, COL4A2, COL4A3, COL4A4, COL4A5, COL4A6, COL5A1, COL5A2, COL5A3, COL6A1, COL6A2, COL6A3, COL6A5, COL6A6, COL7A1, COL8A1, COL8A2, COL9A1, COL9A2, COL9A3, CST3, CTSB, CTSD…
GO:0031497	chromatin assembly	[5, 6, 7]	[Group13]	15	10.6383	2.33607e-10	5.41968e-08	{Group13=1.6832627632810135E-7}	{Group13=2.1882415922653176E-6}	[H1F0, HIST1H1A, HIST1H1B, HIST1H2BC, HIST1H2BH, HIST1H2BK, HIST1H2BL, HIST1H2BM, HIST1H2BO, HIST1H3A, HIST1H4A, HIST1H4L, HIST2H2BE, HIST2H2BF, HIST3H2BB]	[ANP32B, APITD1, ASF1A, ASF1B, ATRX, BAHCC1, BAHD1, BAZ2A, BHLHE40, BRD2, CABIN1, CASC5, CDAN1, CDKN2A, CENPA, CENPC, CENPCP1, CENPH, CENPI, CENPK, CENPL, CENPM, CENPN, CENPO, CENPP, CENPQ, CENPT, CENPU, CENPV, CENPW, CHAF1A, CHAF1B, CTCF, DAXX, FAM197Y2P, H1F0, H1FOO, H1FX, H2AFB1, H2AFB2, H2AFX, H2AFY, H2AFY2, H2BFM, H2BFS, H2BFWT, H3F3A, HAT1, HELLS, HILS1, HIRA, HIST1H1A, HIST1H1B, HIST1H1C, …
GO:0031960	response to corticosteroid	[5, 6]	[Group0]	13	6.56566	1.15513e-06	0.000244888	{Group0=1.8154191015036654E-14}	{Group0=3.267754382706598E-13}	[ADM, COL1A1, CTGF, DUSP1, ELN, FASN, FN1, FOS, FOSB, JUNB, PTGDS, SHC1, SSTR5]	[AANAT, ABCA3, ACADM, ACADS, ACSBG1, ACVR1, ADAM9, ADCYAP1, ADIPOQ, ADM, ADRB2, AGL, AGTR2, AGXT, AHR, AIF1, AIFM1, AKAP13, AKR1C3, ALAD, ALDH3A1, ALDOB, ALPL, ANXA1, ANXA3, APOA2, AQP1, AREG, ARG1, ASS1, ATAT1, ATP2B1, AVPR1A, BAD, BAX, BCHE, BCL2, BDH1, BGLAP, BMP4, BMP6, C3, CAD, CALCR, CALM1, CALM3, CASP3, CASP9, CAV1, CBX3, CCKAR, CCL1, CCL2, CCL5, CCND1, CCNE1, CDKN1A, CDO1, CNGA3, COL1A1, …
GO:0034728	nucleosome organization	[5, 6]	[Group13]	17	11.2583	5.63637e-12	1.33582e-09	{Group13=1.6832627632810135E-7}	{Group13=2.1882415922653176E-6}	[CHD5, H1F0, HIST1H1A, HIST1H1B, HIST1H2BC, HIST1H2BH, HIST1H2BK, HIST1H2BL, HIST1H2BM, HIST1H2BO, HIST1H3A, HIST1H4A, HIST1H4L, HIST2H2BE, HIST2H2BF, HIST3H2A, HIST3H2BB]	[ANP32B, ANP32E, APITD1, ARID1A, ARID2, ASF1A, ASF1B, ATRX, BHLHE40, BRD2, BRDT, CABIN1, CASC5, CENPA, CENPC, CENPCP1, CENPH, CENPI, CENPK, CENPL, CENPM, CENPN, CENPO, CENPP, CENPQ, CENPT, CENPU, CENPW, CHAF1A, CHAF1B, CHD5, CHD6, CTCF, DAXX, FAM197Y2P, FSHR, H1F0, H1FOO, H1FX, H2AFB1, H2AFB2, H2AFX, H2AFY, H2AFY2, H2BFM, H2BFS, H2BFWT, H3F3A, HAT1, HILS1, HIRA, HIST1H1A, HIST1H1B, HIST1H1C, HIST…
GO:0035904	aorta development	[5, 7, 8, 9, 10]	[Group7]	6	12	3.3966e-05	0.00655544	{Group7=1.3355738577737301E-5}	{Group7=1.202016471996357E-4}	[COL3A1, ELN, FOXH1, KIF7, LRP1, TBX1]	[ADAMTS6, AP2B1, C1D, C21orf33, CNTRL, COL3A1, DCTN5, DLL4, DNM2, ELN, EYA1, FGF8, FOXH1, FUZ, HECTD1, HES1, HEY1, HEY2, JAG1, KAT6A, KIF7, LOX, LOXL1, LRP1, LRP2, LTBP1, MYH10, MYLK, NDST1, NKX3-1, NPRL3, PDGFRB, PKD2, PLXND1, PRDM1, PRICKLE1, PRKD2, PROX1, RBPJ, SEC24B, SIX1, SMAD6, SNX17, SOX4, SRF, SUFU, TAB1, TBX1, TBX2, TFAP2B]
GO:0035909	aorta morphogenesis	[5, 6, 8, 9, 10, 11]	[Group7]	4	16	0.000236137	0.0391988	{Group7=1.3355738577737301E-5}	{Group7=1.202016471996357E-4}	[COL3A1, FOXH1, LRP1, TBX1]	[C1D, C21orf33, COL3A1, DLL4, EYA1, FGF8, FOXH1, HES1, HEY1, HEY2, JAG1, KAT6A, LRP1, MYLK, NPRL3, PDGFRB, PROX1, RBPJ, SEC24B, SIX1, SOX4, SRF, TBX1, TBX2, TFAP2B]
GO:0035924	cellular response to vascular endothelial growth factor stimulus	[6]	[Group14]	5	11.1111	0.000227245	0.0381771	{Group14=1.043413265941081E-6}	{Group14=1.147754592535189E-5}	[AKT1, FN1, NR4A1, PTP4A3, VEGFA]	[ADAMTS12, ADAMTS3, ADGRA2, AKT1, CCBE1, CD63, DAB2IP, DCN, DLL1, DLL4, EGR3, ERN1, FLT1, FLT3, FLT4, FN1, FOXC1, GAS1, HRG, HSPB1, ITGB1BP1, KDR, MAPK14, MAPKAPK2, MT1G, MYO1C, MYO1E, NELL1, NELL2, NOTCH1, NR4A1, NRG1, NRP1, NRP2, PDGFRA, PDGFRB, PRKD1, PRKD2, PTP4A3, RAMP2, VCAM1, VEGFA, XBP1, XBP1P1, XDH]
GO:0035987	endodermal cell differentiation	[5, 6, 7, 8, 9]	[Group5]	9	18.75	6.3947e-09	1.43881e-06	{Group5=3.929348031871694E-16}	{Group5=7.46576126055622E-15}	[COL5A1, COL5A2, COL6A1, FN1, ITGA5, LAMB1, MESP1, MMP14, MMP9]	[CDC73, COL11A1, COL12A1, COL4A2, COL5A1, COL5A2, COL6A1, COL7A1, COL8A1, CTNNB1, CTR9, DKK1, DUSP6, EOMES, FN1, GATA6, HMGA2, HNF1B, HSBP1, INHBA, ITGA4, ITGA5, ITGA7, ITGAV, ITGB2, ITGB5, LAMA3, LAMA4, LAMB1, LAMB3, LEO1, MESP1, MIXL1, MMP14, MMP15, MMP2, MMP8, MMP9, NANOG, NANOGP8, NODAL, PAF1, PEX2, POU5F1, RTF1, SOX17, SOX2, VTN]
GO:0036293	response to decreased oxygen levels	[4]	[Group10]	16	4.81928	4.02549e-06	0.000825226	{Group10=4.5626731507834536E-7}	{Group10=5.475207780940144E-6}	[ADM, AKT1, CCNA2, CHRNA4, CTGF, DDIT4, EGR1, ELN, FASN, LMNA, MMP14, POSTN, PPP1R15A, SHC1, SLC29A1, VEGFA]	[ABAT, ACAA2, ACTN4, ADA, ADAM17, ADAM8, ADIPOQ, ADM, ADORA1, ADRB2, ADSL, AGER, AGTRAP, AHCY, AIFM1, AJUBA, AKT1, ALAD, ALAS2, ALDH3A1, ALKBH5, ANG, ANGPT2, ANGPT4, ANGPTL4, ANKRD1, APAF1, APOLD1, AQP1, ARNT, ARNT2, ASCL2, ATM, ATP1B1, BACH1, BAD, BBC3, BCL2, BDKRB1, BDKRB2, BECN1, BIRC2, BMP2, BMP7, BNIP3, BNIP3L, BRIP1, CA9, CAMK2D, CAPN2, CASP1, CASP3, CASR, CAT, CAV1, CBFA2T3, CCL2, CCNA2, C…
GO:0036294	cellular response to decreased oxygen levels	[5]	[Group10]	9	5.80645	0.000136742	0.0242033	{Group10=4.5626731507834536E-7}	{Group10=5.475207780940144E-6}	[AKT1, CCNA2, EGR1, ELN, FASN, LMNA, PPP1R15A, SLC29A1, VEGFA]	[ACAA2, ADAM8, ADRB2, AIFM1, AJUBA, AKT1, ANGPT4, ANKRD1, AQP1, ARNT, BACH1, BAD, BBC3, BCL2, BDKRB1, BDKRB2, BMP7, BNIP3, BNIP3L, BRIP1, CA9, CASR, CCNA2, CCNB1, CD34, CHCHD2, CITED2, CLCA1, CPEB1, CPEB2, CPEB4, CREBBP, CUL2, DAXX, DNMT3A, DRD1, E2F1, EDN1, EEF2K, EGLN1, EGLN2, EGLN3, EGR1, EIF4EBP1, ELN, ENDOG, EP300, EPAS1, EPO, EPX, ERO1A, FABP1, FAM162A, FAS, FASN, FMN2, GATA6, GNB1, GNGT1, …
GO:0040017	positive regulation of locomotion	[2, 3, 4]	[Group18]	21	4.6875	1.87106e-07	4.02278e-05	{Group18=3.6735552780223844E-9}	{Group18=5.1429773892313385E-8}	[AKT1, COL18A1, COL1A1, EDN2, FBLN1, FN1, GRB7, ITGA5, JUN, LAMB1, MMP14, MMP9, POSTN, PPBP, RHOB, SEMA3F, SEMA6B, SEMA6C, SERPINE1, TNFRSF18, VEGFA]	[AAMP, ACP5, ACTN4, ACVR1, ACVR1B, ADAM10, ADAM17, ADAM8, ADAM9, ADGRA2, ADRA2A, AGER, AGT, AGXT, AIF1, AKT1, AKT2, ALOX12, AMOT, AMOTL1, ANGPT1, ANGPT4, ANGPTL3, ANO6, ANXA3, APC, AQP1, ARHGAP5, ARHGAP8, ARHGEF39, ARHGEF7, ARTN, ATOH8, ATP8A1, AZU1, BAG4, BCAR1, BCAS3, BCL2, BDKRB1, BMP2, BMP4, BMPR2, BUD31, BVES, C1QBP, C3AR1, C5AR1, CALR, CAMK1D, CAMK2D, CAPN7, CASR, CBLL1, CCAR1, CCBE1, CCL11…
GO:0042476	odontogenesis	[4, 5, 6, 7]	[Group4]	8	6.10687	0.000228328	0.0381308	{Group4=2.2832811723841304E-4}	{Group4=4.566562344768261E-4}	[ADAMTS1, ADM, COL1A1, COL1A2, JAG2, LAMA5, LAMB1, TBX1]	[ACVR2B, ADAMTS1, ADM, ALPL, AMBN, AMELX, AMTN, ANKRD11, APC, AQP1, AQP3, AQP5, AQP6, ASPN, ATF2, AXIN2, BAX, BCL11B, BCL2L11, BCOR, BGLAP, BMP2, BMP4, BMP7, BMPR1A, BSG, BTF3P11, CA2, CD34, CHUK, CNNM4, COL1A1, COL1A2, CSF1, CSF3R, CTNNA1, CTNNB1, DICER1, DLX1, DLX2, DLX3, DMRT3, EDA, EDAR, EDARADD, EDN1, EDNRA, ENAM, FAM20A, FAM20C, FGF10, FGF4, FGF8, FGFR2, FOXC1, FOXO1, GDNF, GLI2, GLI3, HACD…
GO:0042542	response to hydrogen peroxide	[4, 5]	[Group0]	9	5.96026	0.000112045	0.0202801	{Group0=1.8154191015036654E-14}	{Group0=3.267754382706598E-13}	[COL1A1, CYP1B1, DUSP1, FASN, HBB, JUN, PYCR1, RHOB, SHC1]	[ABL1, ADA, ADAM9, AGER, AIFM1, AKR1B1, ANXA1, APEX1, APTX, AQP1, AREG, ARG1, BAD, BAK1, BCL2, BNIP3, CASP3, CAT, CBX8, CDK1, CNTN1, COL1A1, CRYAB, CST3, CYP1B1, DDIT3, DLC1, DUSP1, DUSP12, ECT2, EEF2, ENDOG, EPOR, ETS1, EZH2, F3, FABP1, FAM58A, FAS, FASN, FKBP1B, FOSL1, FOXO1, FXN, GJA3, GLRX2, GLYAT, GNAO1, GPR37, GPR37L1, GPX1, GSK3B, GUCY2C, HBA1, HBB, HDAC2, HDAC6, HGF, HIF1A, HMOX1, HP, HPR…
GO:0043062	extracellular structure organization	[3]	[Group5]	36	8.75912	1.48243e-20	3.61712e-18	{Group5=3.929348031871694E-16}	{Group5=7.46576126055622E-15}	[BGN, CCDC80, COL18A1, COL1A1, COL1A2, COL3A1, COL5A1, COL5A2, COL6A1, COL6A2, COL6A3, COL9A3, CTGF, CTSK, CYP1B1, ELN, EMILIN1, FBLN1, FMOD, FN1, HSPG2, ITGA5, LAMA5, LAMB1, LTBP3, LUM, MFAP2, MFAP4, MMP14, MMP9, P3H3, POSTN, SCX, SERPINE1, SERPINH1, VWA1]	[A2M, ABI3BP, ABL1, ABL2, ACAN, ACTN1, ADAM10, ADAM15, ADAM17, ADAM8, ADAM9, ADAMTS14, ADAMTS2, ADAMTS20, ADAMTS3, ADAMTS4, ADAMTS5, ADAMTSL2, ADAMTSL4, AGRN, AGT, AGXT, ANXA2, APBB2, APLP2, APP, ATP7A, ATXN1L, B4GALT1, B4GALT7, BCAN, BCL3, BGN, BMP1, BMP10, BMP2, BMP4, BMP7, BSG, BTF3P11, C6orf15, CAPG, CAPN1, CAPNS1, CASK, CASP3, CCDC80, CD151, CD36, CD44, CD47, CDH1, CEL, CHADL, CLASP1, CLASP2…
GO:0043206	extracellular fibril organization	[6]	[Group15]	4	28.5714	2.07939e-05	0.0040964	{Group15=1.6853487994109603E-4}	{Group15=8.426743997054802E-4}	[COL3A1, COL5A1, LTBP3, MFAP4]	[ADAMTS3, B4GALT7, COL3A1, COL5A1, CST3, FKBP1A, ILK, LTBP2, LTBP3, MFAP4, MFAP5, MUC5AC, SNCA, TNXB]
GO:0043542	endothelial cell migration	[6, 7, 8]	[Group14]	9	5.29412	0.000273542	0.0445873	{Group14=1.043413265941081E-6}	{Group14=1.147754592535189E-5}	[AKT1, CYP1B1, EPHA2, EPHB4, NR4A1, PLEKHG5, PTP4A3, RHOB, VEGFA]	[AAMP, ACVRL1, ADGRA2, AGER, AGT, AGTR2, AGXT, AKT1, ALOX12, AMOT, AMOTL1, ANGPT1, ANGPT2, ANGPT4, ANXA3, APOA1, APOE, APOH, ATOH8, BCAR1, BCAS3, BMP10, BMP4, BMPER, BMPR2, CALCA, CCBE1, CCR2, CDH13, CEL, CIB1, CORO1B, CSNK2B, CXCL13, CYP1B1, DAB2IP, DCN, DLL4, DPP4, EDN1, EFNA1, EFNB2, EGR3, EMP2, EPHA2, EPHB4, ETS1, FAP, FGF1, FGF13, FGF16, FGF18, FGF2, FGF4, FGFR1, FLT4, FOXC2, FOXP1, GATA3, G…
GO:0044236	multicellular organismal metabolic process	[3]	[Group5]	17	11.5646	3.63191e-12	8.64395e-10	{Group5=3.929348031871694E-16}	{Group5=7.46576126055622E-15}	[COL18A1, COL1A1, COL1A2, COL3A1, COL5A1, COL5A2, COL6A1, COL6A2, COL6A3, COL9A3, CTGF, CTSK, MFAP4, MMP14, MMP9, SCX, SERPINH1]	[ACACA, ACE, ACE2, ADAM10, ADAM15, ADAM17, ADAM9, ADAMTS14, ADAMTS2, ADAMTS3, ADRB1, ADRB2, ADRB3, AGER, AKR1C3, AMELX, APOA4, ARG1, ARRDC3, BMP4, BMP8A, CBX8, CCL2, CEL, CIITA, CLIC5, COL10A1, COL11A1, COL11A2, COL12A1, COL13A1, COL14A1, COL15A1, COL16A1, COL17A1, COL18A1, COL19A1, COL1A1, COL1A2, COL23A1, COL25A1, COL26A1, COL2A1, COL3A1, COL4A1, COL4A2, COL4A3, COL4A4, COL4A5, COL4A6, COL5A1, …
GO:0044243	multicellular organismal catabolic process	[4]	[Group5, Group8]	13	14.9425	5.10587e-11	1.19477e-08	{Group5=3.929348031871694E-16, Group8=1.2401345594664266E-13}	{Group5=7.46576126055622E-15, Group8=1.9842152951462826E-12}	[COL18A1, COL1A1, COL1A2, COL3A1, COL5A1, COL5A2, COL6A1, COL6A2, COL6A3, COL9A3, CTSK, MMP14, MMP9]	[ACE, ACE2, ADAM10, ADAM15, ADAM17, ADAM9, ADAMTS14, ADAMTS2, ADAMTS3, APOA4, CEL, COL10A1, COL11A1, COL11A2, COL12A1, COL13A1, COL14A1, COL15A1, COL16A1, COL17A1, COL18A1, COL19A1, COL1A1, COL1A2, COL23A1, COL25A1, COL26A1, COL2A1, COL3A1, COL4A1, COL4A2, COL4A3, COL4A4, COL4A5, COL4A6, COL5A1, COL5A2, COL5A3, COL6A1, COL6A2, COL6A3, COL6A5, COL6A6, COL7A1, COL8A1, COL8A2, COL9A1, COL9A2, COL9A3…
GO:0044259	multicellular organismal macromolecule metabolic process	[4]	[Group5]	17	12.8788	6.11714e-13	1.462e-10	{Group5=3.929348031871694E-16}	{Group5=7.46576126055622E-15}	[COL18A1, COL1A1, COL1A2, COL3A1, COL5A1, COL5A2, COL6A1, COL6A2, COL6A3, COL9A3, CTGF, CTSK, MFAP4, MMP14, MMP9, SCX, SERPINH1]	[ACACA, ACE, ACE2, ADAM10, ADAM15, ADAM17, ADAM9, ADAMTS14, ADAMTS2, ADAMTS3, AGER, AKR1C3, AMELX, ARG1, BMP4, CBX8, CCL2, CEL, CIITA, COL10A1, COL11A1, COL11A2, COL12A1, COL13A1, COL14A1, COL15A1, COL16A1, COL17A1, COL18A1, COL19A1, COL1A1, COL1A2, COL23A1, COL25A1, COL26A1, COL2A1, COL3A1, COL4A1, COL4A2, COL4A3, COL4A4, COL4A5, COL4A6, COL5A1, COL5A2, COL5A3, COL6A1, COL6A2, COL6A3, COL6A5, CO…
GO:0048144	fibroblast proliferation	[3]	[Group6]	7	7.2165	0.000202849	0.0346872	{Group6=2.0284936924645083E-4}	{Group6=6.085481077393525E-4}	[CCNA2, FBLN1, FN1, FTH1, JUN, S100A6, UTS2R]	[AGER, AGT, AGTR2, AGXT, AMH, ANXA2, AQP1, B4GALT7, BAX, BMI1, BTC, C1QL4, CCNA2, CCNB1, CD300A, CD74, CDC6, CDC73, CDK4, CDK6, CDKN1A, CREB1, CTC1, CTNNB1, DAB2IP, DACH1, DDR2, E2F1, EDNRA, EGFR, EMD, EREG, ESR1, FBLN1, FGF10, FN1, FNTB, FOSL2, FTH1, GAS6, GSTP1, IFI30, IGF1, IL13, JUN, KMT2C, LIG4, LTA, MED25, MED31, MED9, MIF, MORC3, MYC, NDUFS4, NF1, NGFR, NRAS, NUPR1, PARP10, PDGFA, PDGFB, P…
GO:0048145	regulation of fibroblast proliferation	[4, 5]	[Group6]	7	7.44681	0.000166761	0.0290163	{Group6=2.0284936924645083E-4}	{Group6=6.085481077393525E-4}	[CCNA2, FBLN1, FN1, FTH1, JUN, S100A6, UTS2R]	[AGER, AGT, AGTR2, AGXT, AMH, ANXA2, AQP1, B4GALT7, BAX, BMI1, BTC, C1QL4, CCNA2, CCNB1, CD300A, CD74, CDC6, CDC73, CDK4, CDK6, CDKN1A, CREB1, CTC1, CTNNB1, DAB2IP, DACH1, DDR2, E2F1, EGFR, EMD, EREG, ESR1, FBLN1, FGF10, FN1, FNTB, FOSL2, FTH1, GAS6, GSTP1, IFI30, IGF1, IL13, JUN, KMT2C, LIG4, LTA, MED25, MED31, MED9, MIF, MORC3, MYC, NDUFS4, NF1, NGFR, NRAS, NUPR1, PARP10, PDGFA, PDGFB, PDGFC, P…
GO:0048146	positive regulation of fibroblast proliferation	[4, 5, 6]	[Group6]	6	9.52381	0.000127063	0.0228714	{Group6=2.0284936924645083E-4}	{Group6=6.085481077393525E-4}	[CCNA2, FBLN1, FN1, JUN, S100A6, UTS2R]	[AGER, AGT, AGXT, AMH, ANXA2, AQP1, BMI1, BTC, CCNA2, CCNB1, CD74, CDC6, CDK4, CDK6, CDKN1A, CTC1, DDR2, E2F1, EGFR, EREG, ESR1, FBLN1, FGF10, FN1, FNTB, FOSL2, GAS6, IGF1, IL13, JUN, KMT2C, LIG4, MIF, MYC, NDUFS4, NGFR, NRAS, PDGFA, PDGFB, PDGFC, PDGFD, PDGFRA, PLA2G1B, PML, PRKDC, PTPRZ1, RNASEH2B, S100A6, S100A8, S100A9, SIRT6, SPHK1, TDGF1, TDGF1P3, TGFB1, TGIF1, UTS2, UTS2R, WAPL, WNT1, WNT2…
GO:0048514	blood vessel morphogenesis	[3, 4, 6, 7, 8, 9]	[Group16]	27	4.93601	9.44187e-10	2.16219e-07	{Group16=6.77229006207006E-14}	{Group16=1.1512893105519101E-12}	[ADGRB1, ADM, COL18A1, COL3A1, CTGF, CYP1B1, EPHA2, EPHB4, FN1, FOXH1, HSPG2, ITGA5, JUN, JUNB, LAMA5, LRP1, MMP14, NFATC4, NR4A1, PPP1R15A, RHOB, SERPINE1, SHC1, STRA6, TBX1, UTS2R, VEGFA]	[AAMP, ACKR3, ACVR1, ACVRL1, ADAM15, ADAM8, ADGRA2, ADGRB1, ADGRB2, ADGRB3, ADGRG1, ADIPOR2, ADM, ADM2, ADRA2B, ADRB2, AGGF1, AGT, AGXT, AIMP1, ALOX12, AMOT, ANG, ANGPT1, ANGPT2, ANGPT4, ANGPTL3, ANGPTL4, ANGPTL6, ANPEP, ANXA2, ANXA3, APOB, APOD, APOE, APOH, APOLD1, AQP1, ARHGAP22, ARHGAP24, ASB4, ATP5B, ATPIF1, B4GALT1, BAK1, BAX, BCAS3, BMP4, BMPER, BRCA1, BTG1, C1D, C1GALT1, C21orf33, C3, C3AR…
GO:0048844	artery morphogenesis	[4, 5, 7, 8, 9, 10]	[Group7]	6	10.1695	8.7795e-05	0.0160665	{Group7=1.3355738577737301E-5}	{Group7=1.202016471996357E-4}	[COL3A1, FOXH1, LRP1, STRA6, TBX1, VEGFA]	[ANGPTL3, APOB, APOE, BMP4, C1D, C21orf33, CHD7, CITED2, COL3A1, DLL4, ENG, EYA1, FGF8, FOLR1, FOXC1, FOXC2, FOXF1, FOXH1, GJA5, HAND2, HES1, HEY1, HEY2, HOXA1, HOXA13, HPGD, JAG1, KAT6A, LRP1, MYLK, MYOCD, NELL1, NF1, NOTCH1, NOTCH3, NPRL3, NRP1, PDGFRB, PKD2, PRDM1, PRKD2, PROX1, PRRX1, PRRX2, PTGER4, RBPJ, SEC24B, SIX1, SMAD7, SOX4, SRF, STRA6, TBX1, TBX2, TFAP2B, TGFBR1, VEGFA, WNT11, ZMIZ1]
GO:0048846	axon extension involved in axon guidance	[6, 7, 8, 9, 10, 11, 12, 13, 14]	[Group17]	5	10.6383	0.000279645	0.0453024	{Group17=2.796446072084689E-4}	{Group17=2.796446072084689E-4}	[FMOD, SEMA3F, SEMA6B, SEMA6C, VEGFA]	[ALCAM, BMPR2, CXCL12, DSCAM, EPYC, FMOD, MEGF8, NELL1, NELL2, NRP1, NRP2, OGN, PLXNA1, PLXNA2, PLXNA3, PLXNA4, PLXNC1, PLXND1, RYK, SEMA3A, SEMA3B, SEMA3C, SEMA3D, SEMA3E, SEMA3F, SEMA3G, SEMA4A, SEMA4B, SEMA4C, SEMA4D, SEMA4F, SEMA4G, SEMA5A, SEMA5B, SEMA6A, SEMA6B, SEMA6C, SEMA6D, SEMA7A, SLIT1, SLIT2, SLIT3, TPBGL, VEGFA, WNT3, WNT3A, WNT5A]
GO:0051272	positive regulation of cellular component movement	[3, 4, 5]	[Group18]	22	5	3.01397e-08	6.69101e-06	{Group18=3.6735552780223844E-9}	{Group18=5.1429773892313385E-8}	[AKT1, COL18A1, COL1A1, EDN2, FBLN1, FN1, GRB7, ITGA5, JUN, LAMB1, MMP14, MMP9, POSTN, PPBP, RHOB, RNF207, SEMA3F, SEMA6B, SEMA6C, SERPINE1, TNFRSF18, VEGFA]	[AAMP, ACP5, ACTN4, ACVR1, ACVR1B, ADAM10, ADAM17, ADAM8, ADAM9, ADGRA2, ADRA2A, AGER, AGT, AGXT, AIF1, AKT1, AKT2, ALOX12, AMOT, AMOTL1, ANGPT1, ANGPT4, ANGPTL3, ANO6, ANXA3, APC, AQP1, ARHGAP5, ARHGAP8, ARHGEF39, ARHGEF7, ATOH8, ATP8A1, BAG4, BCAR1, BCAS3, BCL2, BCL6, BDKRB1, BMP2, BMP4, BMPR2, BUD31, C1QBP, C3AR1, C5AR1, CALR, CAMK1D, CAMK2D, CAPN7, CBLL1, CCAR1, CCBE1, CCL11, CCL19, CCL2, CCL…
GO:0051291	protein heterooligomerization	[6, 7]	[Group8]	8	8.42105	2.34547e-05	0.00457366	{Group8=1.2401345594664266E-13}	{Group8=1.9842152951462826E-12}	[COL1A1, COL1A2, COL6A1, COL6A2, HBB, HIST1H3A, HIST1H4A, HR]	[ACVRL1, ADIPOQ, ANXA2, BCL10, BIRC2, BIRC3, BRAF, C1QTNF1, C1QTNF2, C1QTNF6, CAB39, CASP8, CDH2, CHMP2A, CHMP3, CHRNA2, CHRNA3, CHRNB2, CHRNB3, CHRNB4, CLDN1, CLDN3, CNGA4, COL1A1, COL1A2, COL6A1, COL6A2, CTNNA1, CTNNB1, FADD, FGFRL1, GCH1, GCHFR, GLRA1, GLRB, HBA1, HBB, HBE1, HIST1H3A, HIST1H4A, HIST3H3, HR, HRAS, IDE, ILK, INSR, ITPR3, JUP, KCNC2, KRT89P, LRP4, MAGI2, MED22, MED24, NLGN1, NUP5…
GO:0051384	response to glucocorticoid	[6, 7]	[Group0]	11	5.88235	2.20154e-05	0.00431502	{Group0=1.8154191015036654E-14}	{Group0=3.267754382706598E-13}	[ADM, DUSP1, ELN, FASN, FN1, FOS, FOSB, JUNB, PTGDS, SHC1, SSTR5]	[AANAT, ABCA3, ACADM, ACADS, ACSBG1, ACVR1, ADAM9, ADCYAP1, ADIPOQ, ADM, ADRB2, AGL, AGTR2, AGXT, AHR, AIF1, AKAP13, ALAD, ALDH3A1, ALDOB, ALPL, ANXA1, ANXA3, APOA2, AQP1, AREG, ARG1, ASS1, ATAT1, ATP2B1, AVPR1A, BAD, BAX, BCHE, BCL2, BDH1, BGLAP, BMP4, BMP6, C3, CAD, CALCR, CALM1, CALM3, CASP3, CASP9, CAV1, CBX3, CCKAR, CCL1, CCL2, CCL5, CCND1, CCNE1, CDKN1A, CDO1, CPN1, CPNE1, CPS1, CREBRF, CRH…
GO:0060840	artery development	[4, 6, 7, 8, 9]	[Group7]	8	9.09091	1.33557e-05	0.00267115	{Group7=1.3355738577737301E-5}	{Group7=1.202016471996357E-4}	[COL3A1, ELN, FOXH1, KIF7, LRP1, STRA6, TBX1, VEGFA]	[ACVR2B, ACVRL1, ADAMTS6, ANGPTL3, AP2B1, APOB, APOE, BMP4, BMPR2, C1D, C21orf33, CHD7, CITED2, CNTRL, COL3A1, DCTN5, DLL4, DNM2, ELN, ENG, EYA1, FGF8, FOLR1, FOXC1, FOXC2, FOXF1, FOXH1, FUZ, GJA5, GLI3, HAND2, HECTD1, HES1, HEY1, HEY2, HOXA1, HOXA13, HPGD, JAG1, KAT6A, KIF7, LOX, LOXL1, LRP1, LRP2, LTBP1, LUZP1, MYH10, MYLK, MYOCD, NDST1, NELL1, NF1, NKX3-1, NOTCH1, NOTCH3, NPRL3, NRP1, PDGFRB, …
GO:0065004	protein-DNA complex assembly	[5, 6]	[Group13]	15	8.77193	3.50041e-09	7.91093e-07	{Group13=1.6832627632810135E-7}	{Group13=2.1882415922653176E-6}	[H1F0, HIST1H1A, HIST1H1B, HIST1H2BC, HIST1H2BH, HIST1H2BK, HIST1H2BL, HIST1H2BM, HIST1H2BO, HIST1H3A, HIST1H4A, HIST1H4L, HIST2H2BE, HIST2H2BF, HIST3H2BB]	[AHR, ANP32B, APITD1, ASF1A, ASF1B, ATF7IP, ATRX, BHLHE40, BRD2, CABIN1, CAND1, CASC5, CDC45, CENPA, CENPC, CENPCP1, CENPE, CENPF, CENPH, CENPI, CENPK, CENPL, CENPM, CENPN, CENPO, CENPP, CENPQ, CENPT, CENPU, CENPV, CENPW, CHAF1A, CHAF1B, CREB1, DACH1, DAXX, DMC1, FAM197Y2P, GTF2A2, GTF2F2, GTF2H5, H1F0, H1FOO, H1FX, H2AFB1, H2AFB2, H2AFX, H2AFY, H2AFY2, H2BFM, H2BFS, H2BFWT, H3F3A, HAT1, HELLS, H…
GO:0070206	protein trimerization	[6, 7]	[Group5, Group8]	5	10.6383	0.000279645	0.0453024	{Group5=3.929348031871694E-16, Group8=1.2401345594664266E-13}	{Group5=7.46576126055622E-15, Group8=1.9842152951462826E-12}	[COL1A1, COL1A2, COL6A1, COL6A2, HSF4]	[ADIPOQ, ALOX5AP, AMH, ARG1, ASIC1, ATXN10, BRK1, C1QTNF1, C1QTNF2, C1QTNF3, C1QTNF6, COL1A1, COL1A2, COL6A1, COL6A2, HSF4, LCN2, MGST1, MIF, MLKL, NELL2, NUP54, NUP58, NUP62, OGT, OTC, PKD2L1, PNPT1, S100A8, S100A9, SCARA5, SKI, SKIL, TANK, TINAGL1, TNFRSF9, TRAF2, TRIM21, TRIM22, TRIM27, TRIM34, TRIM4, TRIM5, TRIM6, TRIM6-TRIM34, TRPM8, WIZ]
GO:0070208	protein heterotrimerization	[7, 8]	[Group5, Group8]	4	28.5714	2.07939e-05	0.0040964	{Group5=3.929348031871694E-16, Group8=1.2401345594664266E-13}	{Group5=7.46576126055622E-15, Group8=1.9842152951462826E-12}	[COL1A1, COL1A2, COL6A1, COL6A2]	[ADIPOQ, C1QTNF1, C1QTNF2, C1QTNF6, COL1A1, COL1A2, COL6A1, COL6A2, NUP54, NUP58, NUP62, OGT, SKIL, WIZ]
GO:0070370	cellular heat acclimation	[5, 6]	[Group9]	3	75	7.43121e-06	0.00150111	{Group9=1.840794146977836E-5}	{Group9=1.2885559028844853E-4}	[HSPA1A, HSPA1B, HSPA6]	[HSPA1A, HSPA1B, HSPA6, RBBP7]
GO:0070482	response to oxygen levels	[3]	[Group10]	17	4.82955	1.93605e-06	0.000400763	{Group10=4.5626731507834536E-7}	{Group10=5.475207780940144E-6}	[ADM, AKT1, CCNA2, CHRNA4, COL1A1, CTGF, DDIT4, EGR1, ELN, FASN, LMNA, MMP14, POSTN, PPP1R15A, SHC1, SLC29A1, VEGFA]	[ABAT, ACAA2, ACTN4, ADA, ADAM17, ADAM8, ADIPOQ, ADM, ADORA1, ADRB2, ADSL, AGER, AGTRAP, AHCY, AIFM1, AJUBA, AKT1, ALAD, ALAS2, ALDH3A1, ALKBH5, ALOX5, ANG, ANGPT2, ANGPT4, ANGPTL4, ANKRD1, APAF1, APOLD1, AQP1, ARNT, ARNT2, ASCL2, ATG7, ATM, ATP1B1, ATP6, BACH1, BAD, BBC3, BCL2, BDKRB1, BDKRB2, BECN1, BIRC2, BMP2, BMP7, BNIP3, BNIP3L, BRIP1, BUD31, CA9, CAMK2D, CAPN2, CASP1, CASP3, CASR, CAT, CAV…
GO:0071103	DNA conformation change	[5]	[Group13]	17	6.66667	1.98854e-08	4.43445e-06	{Group13=1.6832627632810135E-7}	{Group13=2.1882415922653176E-6}	[CHD5, H1F0, HIST1H1A, HIST1H1B, HIST1H2BC, HIST1H2BH, HIST1H2BK, HIST1H2BL, HIST1H2BM, HIST1H2BO, HIST1H3A, HIST1H4A, HIST1H4L, HIST2H2BE, HIST2H2BF, HIST3H2BB, RECQL4]	[A4GALT, ACIN1, AIFM1, ANP32B, ANXA1, APITD1, ARTN, ASCC3, ASF1A, ASF1B, ASH1L, ATRX, B3GALNT1, BAHCC1, BAHD1, BAZ2A, BHLHE40, BLM, BRD2, BRIP1, C10orf2, CABIN1, CASC5, CCNB1, CDAN1, CDC45, CDCA5, CDK1, CDKN2A, CENPA, CENPC, CENPCP1, CENPH, CENPI, CENPK, CENPL, CENPM, CENPN, CENPO, CENPP, CENPQ, CENPT, CENPU, CENPV, CENPW, CHAF1A, CHAF1B, CHD1, CHD1L, CHD2, CHD3, CHD4, CHD5, CHD6, CHD8, CHMP1A, C…
GO:0071229	cellular response to acid chemical	[4]	[Group0, Group11, Group5, Group8]	12	6.25	5.00395e-06	0.0010208	{Group0=1.8154191015036654E-14, Group11=5.2598991491169945E-11, Group5=3.929348031871694E-16, Group8=1.2401345594664266E-13}	{Group0=3.267754382706598E-13, Group11=7.889848723675492E-10, Group5=7.46576126055622E-15, Group8=1.9842152951462826E-12}	[ADAMTS1, AKT1, COL1A1, COL1A2, COL3A1, COL5A2, COL6A1, EGR1, ELN, FASN, FN1, TBX1]	[ABCA1, ABCB4, ABL2, ACACA, ADAMTS1, ADCY6, ADNP2, AGER, AKR1C1, AKR1C2, AKR1C3, AKR1C4, AKT1, ALDH1A2, APOB, AQP1, AQP2, ASS1, AVPR1A, BCL2L1, BRINP1, BRINP2, BRINP3, CAPN2, CCL2, CCL5, CCNB1, CEBPB, COL16A1, COL1A1, COL1A2, COL3A1, COL4A1, COL4A6, COL5A2, COL6A1, CPEB1, CPEB3, CPEB4, CPS1, CPT1A, CREB1, CYBA, CYP21A2, DGAT2, DNMT1, DNMT3A, DNMT3B, E2F1, EDN1, EGFR, EGR1, ELN, EPHA3, FAS, FASN, …
GO:0071230	cellular response to amino acid stimulus	[5, 6]	[Group11, Group5, Group8]	6	10.3448	7.96813e-05	0.014741	{Group11=5.2598991491169945E-11, Group5=3.929348031871694E-16, Group8=1.2401345594664266E-13}	{Group11=7.889848723675492E-10, Group5=7.46576126055622E-15, Group8=1.9842152951462826E-12}	[COL1A1, COL1A2, COL3A1, COL5A2, COL6A1, FASN]	[ASS1, BCL2L1, CAPN2, CCL5, CEBPB, COL16A1, COL1A1, COL1A2, COL3A1, COL4A1, COL4A6, COL5A2, COL6A1, CPEB1, CPEB3, CPEB4, CYBA, DNMT1, DNMT3A, DNMT3B, EGFR, FAS, FASN, FOLR1, FOLR2, GLRA1, GLRA2, HMGCS2, HNRNPD, HNRNPK, IPO5, LAMTOR1, LAMTOR2, LAMTOR3, LAMTOR4, LAMTOR5, MMP2, MMP3, NEURL1, NSMF, NTRK2, PDGFC, PDGFD, RAPGEF3, RPTOR, RRAGA, RRAGB, RRAGC, RRAGD, SH3BP4, SLC38A9, SOCS1, TNF, UBR1, UBR…
GO:0071241	cellular response to inorganic substance	[4]	[Group0]	10	5.74713	6.34957e-05	0.0119372	{Group0=1.8154191015036654E-14}	{Group0=3.267754382706598E-13}	[CCNA2, ELN, FASN, FN1, FOS, FOSB, JUN, JUNB, MT2A, NFATC4]	[ACER1, ADCY1, ADCY10, AIFM1, AKR1C3, ALAD, ALOX15, ALOX5AP, ANK3, ANXA5, AOC1, AQP1, AQP2, ASPH, ATF4, ATP13A2, ATRX, B2M, BAD, BECN1, BLM, BMP6, BNIP3, BRAF, CACNA1H, CALR, CAMK2D, CAPN3, CARF, CCNA2, CCNB1, CD86, CDH1, CDK2, CDKN1B, CDKN2AIP, CEBPA, CHP2, CLIC4, CPNE1, CPNE2, CPNE3, CPNE6, CPNE7, CREB1, CRHBP, CTNNB1, CYP11B1, CYP11B2, CYP1A2, DMTN, DNM2, DNMT1, DPEP1, ECT2, EDN1, EEF2K, EIF2A…
GO:0071248	cellular response to metal ion	[5]	[Group0]	9	6	0.000106492	0.0193816	{Group0=1.8154191015036654E-14}	{Group0=3.267754382706598E-13}	[ELN, FASN, FN1, FOS, FOSB, JUN, JUNB, MT2A, NFATC4]	[ACER1, ADCY1, AKR1C3, ALAD, ALOX15, ALOX5AP, ANK3, ANXA5, AOC1, AQP1, AQP2, ASPH, ATF4, ATP13A2, B2M, BECN1, BMP6, BNIP3, BRAF, CACNA1H, CALR, CAMK2D, CAPN3, CARF, CCNB1, CD86, CDH1, CDKN1B, CDKN2AIP, CEBPA, CHP2, CLIC4, CPNE1, CPNE2, CPNE3, CPNE6, CPNE7, CREB1, CRHBP, CTNNB1, CYP11B1, CYP11B2, CYP1A2, DMTN, DNMT1, DPEP1, ECT2, EDN1, EEF2K, EIF2AK3, EIF2S1, ELN, ENDOG, F3, FABP4, FAM58A, FAS, FA…
GO:0071453	cellular response to oxygen levels	[4]	[Group10]	9	5.45455	0.000219026	0.0370154	{Group10=4.5626731507834536E-7}	{Group10=5.475207780940144E-6}	[AKT1, CCNA2, EGR1, ELN, FASN, LMNA, PPP1R15A, SLC29A1, VEGFA]	[ACAA2, ADAM8, ADRB2, AIFM1, AJUBA, AKT1, ANGPT4, ANKRD1, AQP1, ARNT, ATG7, BACH1, BAD, BBC3, BCL2, BDKRB1, BDKRB2, BMP7, BNIP3, BNIP3L, BRIP1, BUD31, CA9, CASR, CAV1, CCNA2, CCNB1, CD34, CHCHD2, CITED2, CLCA1, CPEB1, CPEB2, CPEB4, CREBBP, CUL2, DAXX, DNMT3A, DNMT3B, DRD1, E2F1, EDN1, EEF2K, EGLN1, EGLN2, EGLN3, EGR1, EIF4EBP1, ELN, ENDOG, EP300, EPAS1, EPO, EPX, ERO1A, FABP1, FAM162A, FAS, FASN,…
GO:0071496	cellular response to external stimulus	[3]	[Group0]	15	5.01672	5.0081e-06	0.00101665	{Group0=1.8154191015036654E-14}	{Group0=3.267754382706598E-13}	[ADAMTS1, AKT1, ATP1A2, CNN2, COL1A1, ELN, FASN, FOS, GLUL, JUN, KIF26A, MAP4K2, POSTN, PPP1R15A, SCX]	[ADAMTS1, ADNP, ADORA2B, AES, AGT, AGXT, AIF1, AIFM1, AKR1C3, AKT1, ALB, ALDOB, ANKRD1, AOC1, AQP1, AQP2, ARHGDIA, ASGR1, ASNS, ATF3, ATF4, ATG13, ATG14, ATG5, ATG7, ATP1A1, ATP1A2, ATP1A4, ATP2B1, AVPR1A, AXL, BAD, BAG3, BAK1, BCL10, BCL2, BECN1, BECN2, BGLAP, BHLHA15, BMP4, BMP6, BMPR2, BNIP3, BRIP1, CADPS2, CARTPT, CASP1, CASP2, CASP5, CASP8, CASP8AP2, CASR, CAV1, CBS, CCL5, CCNE1, CD40, CDKN1…
GO:0071559	response to transforming growth factor beta	[3, 5]	[Group12]	15	5.57621	1.36406e-06	0.000286454	{Group12=1.3640648506535422E-6}	{Group12=1.3640648506535422E-5}	[COL1A1, COL1A2, COL3A1, ELN, FMOD, FN1, FOS, FOXH1, JUN, JUNB, LTBP3, POSTN, PPP1R15A, SCX, SERPINE1]	[ACVR1, ACVRL1, ADAM17, ADAM9, ADAMTSL2, AMHR2, ANKRD1, APAF1, APOA1, ARG1, ARHGEF18, ARRB2, ASPN, ATP1B4, AXIN1, BAMBI, BCL9, BCL9L, BMPR1A, CAPN5, CAV1, CAV2, CAV3, CBL, CCL2, CCL5, CCNC, CCNK, CCNT1, CCNT2, CD109, CDH5, CDK8, CDK9, CDKN1C, CDKN2B, CGN, CHST11, CIDEA, CITED1, CITED2, CLDN5, CLEC3B, COL1A1, COL1A2, COL3A1, COL4A2, CREB1, CX3CR1, DAB2, DAND5, DKK3, DNM2, DNMT1, DUSP15, DUSP22, E2…
GO:0071560	cellular response to transforming growth factor beta stimulus	[4, 6]	[Group12]	15	5.6391	1.18563e-06	0.000250168	{Group12=1.3640648506535422E-6}	{Group12=1.3640648506535422E-5}	[COL1A1, COL1A2, COL3A1, ELN, FMOD, FN1, FOS, FOXH1, JUN, JUNB, LTBP3, POSTN, PPP1R15A, SCX, SERPINE1]	[ACVR1, ACVRL1, ADAM17, ADAM9, ADAMTSL2, AMHR2, ANKRD1, APAF1, APOA1, ARG1, ARHGEF18, ARRB2, ASPN, ATP1B4, AXIN1, BAMBI, BCL9, BCL9L, BMPR1A, CAPN5, CAV1, CAV2, CAV3, CBL, CCL2, CCL5, CCNC, CCNK, CCNT1, CCNT2, CD109, CDH5, CDK8, CDK9, CDKN1C, CDKN2B, CGN, CHST11, CIDEA, CITED1, CITED2, CLDN5, CLEC3B, COL1A1, COL1A2, COL3A1, COL4A2, CREB1, CX3CR1, DAB2, DAND5, DKK3, DNM2, DNMT1, DUSP15, DUSP22, E2…
GO:0071824	protein-DNA complex subunit organization	[4]	[Group13]	17	8.41584	5.81379e-10	1.33717e-07	{Group13=1.6832627632810135E-7}	{Group13=2.1882415922653176E-6}	[CHD5, H1F0, HIST1H1A, HIST1H1B, HIST1H2BC, HIST1H2BH, HIST1H2BK, HIST1H2BL, HIST1H2BM, HIST1H2BO, HIST1H3A, HIST1H4A, HIST1H4L, HIST2H2BE, HIST2H2BF, HIST3H2A, HIST3H2BB]	[AHR, ANP32B, ANP32E, APITD1, ARID1A, ARID2, ASF1A, ASF1B, ATF7IP, ATRX, BHLHE40, BRD2, BRDT, CABIN1, CAND1, CASC5, CDC45, CENPA, CENPC, CENPCP1, CENPE, CENPF, CENPH, CENPI, CENPK, CENPL, CENPM, CENPN, CENPO, CENPP, CENPQ, CENPT, CENPU, CENPV, CENPW, CHAF1A, CHAF1B, CHD5, CHD6, CREB1, CTCF, DACH1, DAXX, DMC1, FAM197Y2P, FSHR, GTF2A2, GTF2F2, GTF2H5, H1F0, H1FOO, H1FX, H2AFB1, H2AFB2, H2AFX, H2AFY…
GO:0090130	tissue migration	[3]	[Group14]	11	4.41767	0.000284593	0.0458194	{Group14=1.043413265941081E-6}	{Group14=1.147754592535189E-5}	[AKT1, CYP1B1, EPHA2, EPHB4, JUN, MMP9, NR4A1, PLEKHG5, PTP4A3, RHOB, VEGFA]	[AAMP, ACTA1, ACTA2, ACTC1, ACTG2, ACVRL1, ADAM9, ADGRA2, AGER, AGT, AGTR2, AGXT, AKT1, ALOX12, AMOT, AMOTL1, ANGPT1, ANGPT2, ANGPT4, ANLN, ANXA3, APELA, APOA1, APOE, APOH, AQP1, ARSB, ATOH8, BCAR1, BCAS3, BMP10, BMP4, BMPER, BMPR2, CALCA, CAPN7, CCBE1, CCR2, CCR6, CD63, CDH13, CEL, CIB1, CLASP1, CLASP2, CORO1B, CORO1C, CSNK2B, CTSH, CXCL13, CYP1B1, DAB2IP, DCN, DLL4, DPP4, EDN1, EFNA1, EFNB2, EG…
GO:0090132	epithelium migration	[4]	[Group14]	11	4.5082	0.000239106	0.0394526	{Group14=1.043413265941081E-6}	{Group14=1.147754592535189E-5}	[AKT1, CYP1B1, EPHA2, EPHB4, JUN, MMP9, NR4A1, PLEKHG5, PTP4A3, RHOB, VEGFA]	[AAMP, ACVRL1, ADAM9, ADGRA2, AGER, AGT, AGTR2, AGXT, AKT1, ALOX12, AMOT, AMOTL1, ANGPT1, ANGPT2, ANGPT4, ANLN, ANXA3, APELA, APOA1, APOE, APOH, AQP1, ARSB, ATOH8, BCAR1, BCAS3, BMP10, BMP4, BMPER, BMPR2, CALCA, CAPN7, CCBE1, CCR2, CCR6, CD63, CDH13, CEL, CIB1, CLASP1, CLASP2, CORO1B, CORO1C, CSNK2B, CTSH, CXCL13, CYP1B1, DAB2IP, DCN, DLL4, DPP4, EDN1, EFNA1, EFNB2, EGR3, EMP2, ENPP2, EPB41L4B, E…
GO:0097435	fibril organization	[5]	[Group15]	4	17.3913	0.000168535	0.0291565	{Group15=1.6853487994109603E-4}	{Group15=8.426743997054802E-4}	[COL3A1, COL5A1, LTBP3, MFAP4]	[ADAMTS3, APP, B4GALT7, CD36, COL3A1, COL5A1, CST3, FKBP1A, GPX1, GSN, HSP90AB1, HSPA8, ILK, LTBP2, LTBP3, MFAP4, MFAP5, MUC5AC, PARK7, RIPK1, RIPK3, SNCA, TNXB]
GO:1901342	regulation of vasculature development	[4, 5, 6, 7, 8]	[Group16, Group3]	11	4.41767	0.000284593	0.0458194	{Group16=6.77229006207006E-14, Group3=7.176593736854105E-5}	{Group16=1.1512893105519101E-12, Group3=4.305956242112463E-4}	[ADGRB1, ADM, CYP1B1, EGR1, EPHA2, ITGA5, PPP1R15A, RHOB, SERPINE1, UTS2R, VEGFA]	[ACVRL1, ADGRA2, ADGRB1, ADGRB2, ADGRB3, ADM, ADM2, ADRB2, AGGF1, AGT, AGXT, ALOX12, AMOT, ANGPT2, ANGPT4, ANGPTL3, ANGPTL4, ANXA3, APOH, AQP1, ASB4, BMP4, BMP7, BRCA1, BTG1, C3, C3AR1, C5, C5AR1, C6, CAMP, CCBE1, CCL11, CCL2, CCL24, CCL5, CCR2, CCR3, CD34, CELA1, CHAMP1, CHI3L1, CHRFAM7A, CHRNA7, CIB1, CMA1, CNTN1, COL4A2, COL4A3, CRHR2, CTH, CTNNB1, CTSH, CX3CL1, CX3CR1, CXCL10, CXCL13, CXCL8, …
GO:1901654	response to ketone	[4]	[Group0, Group11]	10	5.12821	0.000163155	0.0285522	{Group0=1.8154191015036654E-14, Group11=5.2598991491169945E-11}	{Group0=3.267754382706598E-13, Group11=7.889848723675492E-10}	[ADAMTS1, AKT1, DUSP1, ELN, FASN, FN1, FOS, FOSB, JUNB, POSTN]	[AACS, AANAT, ABCB4, ACACA, ADAMTS1, ADCY1, ADCY2, ADCY3, ADCY5, ADCY6, ADCY8, ADRB2, AGER, AGTR2, AIFM1, AKR1B1, AKT1, AQP1, ARG1, ASS1, ATP2B1, AVP, AVPR1A, BAD, BAX, BCL2L1, BDH1, BGLAP, BMP4, C3, CA9, CACNA1A, CAD, CALM1, CALM3, CALR, CASP9, CAV1, CBX3, CCL19, CCL2, CCL21, CCL5, CCND1, CCNE1, CCR7, CD38, CDC5L, CDK4, CDKN1A, CHEK2, CLDN4, CPS1, CRH, CYP21A2, DCPS, DEFB1, DFFB, DNMT1, DNMT3B, …
GO:1902284	neuron projection extension involved in neuron projection guidance	[5, 6, 7, 8, 9, 10, 12, 13]	[Group17]	5	10.6383	0.000279645	0.0453024	{Group17=2.796446072084689E-4}	{Group17=2.796446072084689E-4}	[FMOD, SEMA3F, SEMA6B, SEMA6C, VEGFA]	[ALCAM, BMPR2, CXCL12, DSCAM, EPYC, FMOD, MEGF8, NELL1, NELL2, NRP1, NRP2, OGN, PLXNA1, PLXNA2, PLXNA3, PLXNA4, PLXNC1, PLXND1, RYK, SEMA3A, SEMA3B, SEMA3C, SEMA3D, SEMA3E, SEMA3F, SEMA3G, SEMA4A, SEMA4B, SEMA4C, SEMA4D, SEMA4F, SEMA4G, SEMA5A, SEMA5B, SEMA6A, SEMA6B, SEMA6C, SEMA6D, SEMA7A, SLIT1, SLIT2, SLIT3, TPBGL, VEGFA, WNT3, WNT3A, WNT5A]
GO:1903224	regulation of endodermal cell differentiation	[4, 5, 6, 7, 8, 9, 10]	[Group5]	3	50	3.6479e-05	0.00700397	{Group5=3.929348031871694E-16}	{Group5=7.46576126055622E-15}	[COL5A1, COL5A2, MESP1]	[COL5A1, COL5A2, DKK1, DUSP6, HNF1B, MESP1]
GO:1903225	negative regulation of endodermal cell differentiation	[4, 5, 6, 7, 8, 9, 10, 11]	[Group5]	3	100	1.87498e-06	0.000389996	{Group5=3.929348031871694E-16}	{Group5=7.46576126055622E-15}	[COL5A1, COL5A2, MESP1]	[COL5A1, COL5A2, MESP1]
GO:2000147	positive regulation of cell motility	[3, 4, 5, 6]	[Group18]	21	4.89511	9.05774e-08	1.96553e-05	{Group18=3.6735552780223844E-9}	{Group18=5.1429773892313385E-8}	[AKT1, COL18A1, COL1A1, EDN2, FBLN1, FN1, GRB7, ITGA5, JUN, LAMB1, MMP14, MMP9, POSTN, PPBP, RHOB, SEMA3F, SEMA6B, SEMA6C, SERPINE1, TNFRSF18, VEGFA]	[AAMP, ACP5, ACTN4, ACVR1, ACVR1B, ADAM10, ADAM17, ADAM8, ADAM9, ADGRA2, ADRA2A, AGER, AGT, AGXT, AIF1, AKT1, AKT2, ALOX12, AMOT, AMOTL1, ANGPT1, ANGPT4, ANGPTL3, ANO6, ANXA3, APC, AQP1, ARHGAP5, ARHGAP8, ARHGEF39, ARHGEF7, ATOH8, ATP8A1, BAG4, BCAR1, BCAS3, BCL2, BDKRB1, BMP2, BMP4, BMPR2, BUD31, C1QBP, C3AR1, C5AR1, CALR, CAMK1D, CAMK2D, CAPN7, CBLL1, CCAR1, CCBE1, CCL11, CCL19, CCL2, CCL20, CC…
GO:2000542	negative regulation of gastrulation	[4, 5, 6, 7, 8]	[Group5]	3	42.8571	6.32544e-05	0.0119551	{Group5=3.929348031871694E-16}	{Group5=7.46576126055622E-15}	[COL5A1, COL5A2, MESP1]	[COL5A1, COL5A2, DKK1, FZD7, MESP1, SFRP2, SOX17]

## Sheet: ST8
Suppl. Table 8. Cell type-specific gene set expression analysis
Cell set signature	R	P-value	Annotated Genes
Transcriptome cluster 1
CILIATED_EPITHELIAL_CELLS	429	4.79e-68	AGBL2, AK9, ARMC2, ARMC3, C20ORF96, C4ORF47, C5ORF49, C6ORF118, C7ORF57, C8ORF34, C9ORF24, CASC1, CCDC81, CFAP43, CFAP46, CFAP53, CFAP54, CFAP61, CFAP69, CSPP1, DCDC1
MIDBRAIN_HUMAN_RADIAL_GLIAL_ CELL_TYPE_2A	575	1.36e-37	ABAT, APC, AQP4, ARAP2, ARHGEF26, ARMC3, ATP13A4, C2ORF72, C5ORF49, C6ORF118, C8ORF34, C9ORF24, CADM4, CCDC146, CEP126, DCDC1, DCLK2, DDAH1, DNAAF1, DNAH7, DNAJB4, DPP6,
MIDBRAIN_HUMAN_RADIAL_GLIAL_ CELL_TYPE_3	547	5.50e-30	AGBL2, AQP4, ARAP2, ARHGAP5, ARHGEF26, ARMC3, BCO2, C21ORF62, C2ORF72, C5ORF49, C6ORF118, C8ORF34, C9ORF24, CATIP, CCDC146, CEP126, COBL, DCDC1, DCDC2, DDAH1, DNAH7
MIDBRAIN_HUMAN_RADIAL_GLIAL_ CELL_TYPE_1	349	9.76e-21	AQP4, ARHGAP5, ARHGEF26, ARMC3, BCO2, C21ORF62, C5ORF49, C6ORF118, C8ORF34, C9ORF24, CCDC146, CEP126, CSPP1, DCDC1, DDAH1, DNAAF1, DNAH7, DNAJB4, EFCAB1, GLIS3, HEATR5A,
NEUROEPITHELIUM_RESPIRATORY_CILIATED_CELLS	144	8.50e-16	C5ORF49, C9ORF24, CCDC146, CD24, CFAP53, DNAAF1, DNAH5, DYNLRB2, EFCAB1, EFHC1, EZR, FAM81B, KIF9, LRRC46, MLF1, MNS1, NME5, PIFO, PPIL6, PROM1, RSPH4A, WDR66
EMBRYONIC_CORTEX_ASTROCYTE_TYPE _2	147	3.28e-05	ABCA1, APC, AQP4, ARHGEF26, C9ORF24, DDAH1, DST, DTNA, EZR, FAM189A2, GABRG1, NDRG2, NTRK2, PDLIM5
Transcriptome clsuter 2
RETINA_FIBROBLAST	374	3.42e-26	BGN, CCDC80, CD248, COL1A1, COL1A2, COL3A1, COL5A1, COL5A2, COL6A2, EGR1, EMILIN1, EPHB4, FOS, FOSB, IER2, ITGA5, JUN, JUNB, KANK2, LAMB1, LAMC1, LOXL2, MCL1, MFAP2, MXRA8, P3H1, PCOLCE, PRRX1, PTH1R, RAB13, RSPO3, SMTN, SVIL, TGFB1I1
FIBROBLASTS_STROMAL_CELLS	77	3.83e-15	BGN, CLDN11, COL1A1, COL1A2, COL3A1, COL6A2, CRABP2, MXRA8, PCOLCE, PRRX1, TIMP2
MESENCHYMAL_STROMAL_CELL	663	1.46e-14	ADAMTS4, ADGRA2, ANGPTL2, ARHGEF17, BGN, CCDC80, CD248, CNN2, COL1A1, COL1A2, COL3A1, COL5A1, COL5A2, COL6A1, COL6A2, DDIT4, ENO1, FAP, FKBP10, ITGA5, KANK2, LAMB1, LAMC1, LMNA, LOXL2, MCL1, MMP11, MXRA8, PRRX1, PTK7, RPLP1, SHC1, SMIM3, SVIL, TGFB1I1, TIMP2, TPI1, TTYH3
VASCULAR_ENDOTHELIAL_CELL	188	3.53e-13	ADAMTS1, BGN, CLIC3, COL1A1, COL5A1, COL5A2, COL9A3, DDIT4, FOSB, GRN, IER2, JUN, JUNB, MFAP2, PTGDS, SDF4, SEMA3F
EMBRYONIC_CORTEX_BRAIN_ENDOTHELIAL	353	2.86e-12	AFAP1L2, BGN, CD248, CNN2, COL1A2, COL3A1, COL5A2, COL6A1, COL6A2, ISYNA1, ITGA5, KANK2, LAMB1, LAMC1, LEF1, LMNA, MAP4K2, MFAP2, NKD2, PCOLCE, SMTN, TGFB1I1, VWA1, ZIC2
VASCULAR_SMOOTH_MUSCLE_CELLS	82	4.25e-09	ADAMTS1, EGR1, FOS, ISYNA1, JUN, JUNB, KANK2, PTP4A3, TGFB1I1
EMBRYONIC_ CORTEX_MAJOR_TYPES_MICROGLIA	423	4.69e-05	BRI3, CREG1, EGR1, FOS, FOSB, GLUL, GRN, IER2, IFI30, JUN, JUNB, NEU1, NR4A1, P2RX4, REEP4, SLC29A1, TCIRG1, TIMP2, TMC6
EMBRYONIC_CORTEX_NEURAL_STEM CELL_TYPE1	96	8.25e-03	CCDC80, FOS

## Sheet: ST9
CpG	chr	start	end	FAV_meth1	UNF_meth2	pval	qval	Overlap with DEG
cg20172156	chr7	115970652	115970653	0.844423	0.721675	2.33417e-08	0.00316249
cg01723706	chr4	124814442	124814443	0.632158	0.347763	2.94577e-08	0.00316249
cg22108360	chr8	124704218	124704219	0.777296	0.537321	2.98346e-08	0.00316249
cg21476494	chr12	116043958	116043959	0.36935	0.625022	3.93323e-08	0.00316249
cg07330288	chr17	19977156	19977157	0.583053	0.322363	1.18653e-07	0.00763214
cg06177306	chr2	133927261	133927262	0.853198	0.534109	1.59531e-07	0.00855134
cg06270779	chr4	154005381	154005382	0.769533	0.541372	1.96302e-07	0.00901917
cg10872457	chr12	53636202	53636203	0.46125	0.66184	2.75307e-07	0.0101839
cg14792075	chr1	245769124	245769125	0.668179	0.426486	3.23164e-07	0.0101839
cg06866712	chr8	18743898	18743899	0.698663	0.344042	3.61136e-07	0.0101839
cg08857713	chr3	99824269	99824270	0.754696	0.560026	3.64674e-07	0.0101839
cg03934354	chr5	34043140	34043141	0.376247	0.616358	3.79975e-07	0.0101839
cg19684151	chr5	107145058	107145059	0.648703	0.395102	4.17196e-07	0.0103213
cg05529278	chr21	28336181	28336182	0.784197	0.49864	4.70749e-07	0.0106361
cg06099303	chr1	96672496	96672497	0.283724	0.544057	4.96061e-07	0.0106361
cg24680632	chr12	116044032	116044033	0.328141	0.607658	6.06529e-07	0.012161
cg27648556	chr8	130641349	130641350	0.38058	0.644743	6.42805e-07	0.012161
cg06989253	chr1	45976998	45976999	0.331044	0.518066	8.34279e-07	0.0142323
cg19189201	chr15	98964783	98964784	0.583544	0.370566	8.54384e-07	0.0142323
cg09828761	chr5	14450568	14450569	0.812599	0.528415	9.33842e-07	0.0142323
cg13023621	chr3	106927529	106927530	0.666717	0.477471	9.38412e-07	0.0142323
cg15623687	chr7	112001736	112001737	0.739461	0.529326	9.80952e-07	0.0142323
cg20331457	chr22	22288559	22288560	0.50994	0.760106	1.05846e-06	0.0142323
cg03879386	chr16	49600702	49600703	0.773252	0.481307	1.06206e-06	0.0142323
cg03554749	chr4	85405132	85405133	0.237375	0.536527	1.21371e-06	0.015614
cg00617292	chr6	32038958	32038959	0.539458	0.677005	1.29356e-06	0.0156662
cg02260363	chr15	78632024	78632025	0.388389	0.598611	1.35668e-06	0.0156662
cg03746015	chr16	11141000	11141001	0.732878	0.456306	1.3639e-06	0.0156662
cg14129855	chr12	67819936	67819937	0.695439	0.417312	1.47433e-06	0.0163507
cg04340114	chr16	89468673	89468674	0.786433	0.469471	1.57167e-06	0.0168492
cg25247409	chr8	143332224	143332225	0.685147	0.423056	1.72212e-06	0.0177772
cg23622353	chr6	44295389	44295390	0.302222	0.542094	1.82173e-06	0.0177772
cg04004561	chr12	102626348	102626349	0.762578	0.469598	1.82405e-06	0.0177772
cg24545967	chr9	130540941	130540942	0.579089	0.722841	1.96816e-06	0.018404
cg18712494	chr14	51559758	51559759	0.237821	0.514063	2.00282e-06	0.018404
cg20043883	chr6	149289357	149289358	0.599291	0.842317	2.14804e-06	0.0189944
cg18543991	chr3	145871392	145871393	0.721629	0.492708	2.18518e-06	0.0189944
cg11197630	chr5	56712591	56712592	0.667359	0.385457	2.31146e-06	0.0195633
cg08289525	chr15	92939006	92939007	0.273366	0.526805	2.53186e-06	0.0199968
cg11504078	chr1	240761363	240761364	0.73849	0.483032	2.60434e-06	0.0199968
cg13393917	chr1	114521301	114521302	0.690259	0.527568	2.60969e-06	0.0199968
cg03219493	chr14	94392408	94392409	0.50138	0.725651	2.64097e-06	0.0199968
cg03068376	chr6	40995643	40995644	0.475559	0.297714	2.70543e-06	0.0199968
cg15085635	chr6	99083118	99083119	0.42156	0.65037	2.73573e-06	0.0199968
cg10675058	chr11	63858880	63858881	0.769197	0.667902	2.80579e-06	0.0200531
cg26818820	chr5	135468000	135468001	0.501591	0.309539	2.95721e-06	0.0206759
cg14434089	chr14	54911573	54911574	0.834919	0.596462	3.0326e-06	0.0207519
cg06650659	chr3	193096597	193096598	0.720393	0.527003	3.36208e-06	0.0225271
cg14656093	chr1	25232917	25232918	0.397392	0.584076	3.60841e-06	0.0236029
cg08382737	chr19	49617001	49617002	0.646177	0.490506	3.6694e-06	0.0236029
cg18421360	chr5	90415181	90415182	0.778884	0.603633	3.80679e-06	0.0236496
cg10091866	chr1	185704549	185704550	0.790422	0.514419	3.82373e-06	0.0236496
cg06442684	chr5	172982992	172982993	0.386337	0.60104	4.07173e-06	0.0244217
cg04835553	chr1	84106312	84106313	0.877985	0.66672	4.10043e-06	0.0244217
cg01097897	chr12	63097264	63097265	0.692997	0.499758	4.25275e-06	0.0248683
cg19505659	chr1	15541280	15541281	0.676047	0.500112	4.70605e-06	0.0265458
cg27210390	chr17	52978583	52978584	0.563323	0.309271	4.76375e-06	0.0265458
cg10888031	chr1	2938799	2938800	0.628514	0.800764	4.79397e-06	0.0265458
cg24632480	chr10	81864082	81864083	0.709895	0.450863	5.01538e-06	0.0265458
cg00885788	chr4	19750829	19750830	0.714928	0.474336	5.0407e-06	0.0265458
cg03322057	chr1	172114419	172114420	0.636203	0.36306	5.12661e-06	0.0265458
cg17884766	chr12	50641260	50641261	0.682675	0.464524	5.18541e-06	0.0265458
cg04028167	chr12	76107548	76107549	0.717553	0.49134	5.19993e-06	0.0265458
cg26285749	chr22	22288508	22288509	0.466224	0.666075	5.34097e-06	0.0268398
cg08397344	chr6	159589874	159589875	0.320758	0.536772	5.58607e-06	0.0274245
cg21205855	chr8	61563866	61563867	0.123531	0.297048	5.84825e-06	0.0274245
cg00187327	chr22	28191781	28191782	0.615482	0.841153	5.87776e-06	0.0274245
cg27421291	chr6	133873332	133873333	0.662276	0.439179	5.93e-06	0.0274245
cg01968657	chr1	237207256	237207257	0.191089	0.360477	6.01715e-06	0.0274245
cg16678564	chr8	21916802	21916803	0.519171	0.700201	6.0951e-06	0.0274245
cg02550308	chr16	69310261	69310262	0.690992	0.423134	6.13612e-06	0.0274245
cg17395184	chr15	42750462	42750463	0.687976	0.511772	6.27933e-06	0.0274245
cg23614811	chr17	19976888	19976889	0.726601	0.483073	6.29361e-06	0.0274245
cg15949044	chr5	140864549	140864550	0.237797	0.486926	6.50496e-06	0.0274245
cg23311108	chr5	115387951	115387952	0.355696	0.480932	6.50666e-06	0.0274245
cg19530885	chr5	147258132	147258133	0.49513	0.662134	6.56258e-06	0.0274245
cg27142411	chr15	98964571	98964572	0.599861	0.458848	6.56583e-06	0.0274245
cg15386293	chr15	98964779	98964780	0.56533	0.376967	6.78768e-06	0.0279876
cg08390381	chr16	85304396	85304397	0.791196	0.573105	6.95554e-06	0.0281368
cg18707191	chr3	139253838	139253839	0.528643	0.290799	7.00027e-06	0.0281368
cg12791327	chr2	95723523	95723524	0.292901	0.491942	7.13188e-06	0.0281368
cg26565054	chr6	19312030	19312031	0.491476	0.248665	7.27239e-06	0.0281368
cg04658856	chr6	16242468	16242469	0.82032	0.640029	7.33305e-06	0.0281368
cg11942974	chr2	145092423	145092424	0.572625	0.39129	7.34876e-06	0.0281368
ch.3.12948F	chr3	894169	894169	0.0446912	0.0625819	7.48978e-06	0.0281692
cg17971961	chr1	35937013	35937014	0.67883	0.499976	7.59174e-06	0.0281692
cg21396517	chr3	11655466	11655467	0.679273	0.439655	7.61998e-06	0.0281692
cg18590565	chr1	3542729	3542730	0.330595	0.525191	7.71118e-06	0.0281824
cg07643000	chr3	11666825	11666826	0.635213	0.465591	7.96151e-06	0.0287703
cg03310046	chr18	10456937	10456938	0.611524	0.414997	8.27499e-06	0.0291869	1
cg01879723	chr3	141119262	141119263	0.763514	0.573428	8.42308e-06	0.0291869
cg19033444	chr22	45065754	45065755	0.605571	0.36316	8.50098e-06	0.0291869
cg06376598	chr17	28049938	28049939	0.510265	0.254075	8.68404e-06	0.0291869
cg20343048	chr21	36041527	36041528	0.359046	0.566189	8.80724e-06	0.0291869
cg11774499	chr19	46303628	46303629	0.22191	0.346207	8.87242e-06	0.0291869
cg13743091	chr9	129948099	129948100	0.7709	0.599138	8.97314e-06	0.0291869
cg22032020	chr15	100121570	100121571	0.628383	0.423037	9.21416e-06	0.0291869
cg14399183	chr9	124048308	124048309	0.550483	0.366411	9.23213e-06	0.0291869
cg00045762	chr5	167181762	167181763	0.661645	0.401619	9.28706e-06	0.0291869
cg14001914	chr4	25865695	25865696	0.499248	0.70739	9.42753e-06	0.0291869
cg05850884	chr6	30174845	30174846	0.661478	0.473726	9.48742e-06	0.0291869
cg17893459	chr3	157102022	157102023	0.732154	0.520644	9.63486e-06	0.0291869
cg05153550	chr1	16321116	16321117	0.466351	0.616356	9.75203e-06	0.0291869
cg08762628	chr15	79143574	79143575	0.369612	0.582695	9.77914e-06	0.0291869
cg04156729	chr2	240646190	240646191	0.771048	0.574938	9.84265e-06	0.0291869
cg09267815	chr8	64382806	64382807	0.363746	0.570844	1.00343e-05	0.0291869
cg14275445	chr10	134560047	134560048	0.476619	0.672035	1.00472e-05	0.0291869
cg00342358	chr1	92350112	92350113	0.70621	0.48808	1.01245e-05	0.0291869
cg15900052	chr1	87404379	87404380	0.724059	0.522695	1.01605e-05	0.0291869
cg14940898	chr6	50678484	50678485	0.109374	0.254773	1.01772e-05	0.0291869
cg04937184	chr14	54423845	54423846	0.501256	0.241701	1.03031e-05	0.0291869
cg02246640	chr8	143331321	143331322	0.700416	0.461313	1.03369e-05	0.0291869
cg17926756	chr3	55217960	55217961	0.768074	0.56598	1.03594e-05	0.0291869
cg22353551	chr1	156357839	156357840	0.497105	0.720192	1.04443e-05	0.0291869
cg18250838	chr15	78632184	78632185	0.184194	0.388578	1.0474e-05	0.0291869
cg05019807	chr9	139410393	139410394	0.607632	0.74863	1.05545e-05	0.0291869
cg04610718	chr12	103353362	103353363	0.20281	0.454884	1.07325e-05	0.0291869
cg04507071	chr10	128152124	128152125	0.576108	0.342057	1.07545e-05	0.0291869
cg03774463	chr7	96636616	96636617	0.314391	0.573406	1.07993e-05	0.0291869
cg07964848	chr10	28035894	28035895	0.254558	0.50044	1.09634e-05	0.0293834
cg01827248	chr16	50584552	50584553	0.577926	0.38812	1.1109e-05	0.0295277
cg24335310	chr4	85284492	85284493	0.313025	0.585401	1.12462e-05	0.0296334
cg03878190	chr2	220047358	220047359	0.198777	0.289925	1.13331e-05	0.0296334
ch.2.23282842R	chr2	23429337	23429337	0.0796064	0.122607	1.14931e-05	0.0298094
cg04124606	chr8	142095021	142095022	0.720593	0.531979	1.16411e-05	0.0299518
cg02347984	chr6	26170601	26170602	0.629768	0.449623	1.18313e-05	0.0301995
cg13403566	chr15	79357037	79357038	0.428327	0.677649	1.26803e-05	0.0317609
cg18371700	chr21	36041579	36041580	0.189211	0.401744	1.27301e-05	0.0317609
cg07797833	chr5	23304759	23304760	0.602948	0.724082	1.27392e-05	0.0317609
cg17107840	chr1	27688462	27688463	0.636817	0.738357	1.30507e-05	0.0322872
cg27570256	chr10	99477984	99477985	0.294462	0.503802	1.32479e-05	0.0325248
cg01485549	chr16	53789485	53789486	0.734918	0.580512	1.33956e-05	0.0325854
cg18396992	chr1	232905846	232905847	0.789438	0.52134	1.34822e-05	0.0325854
cg07791585	chr13	73826369	73826370	0.741958	0.500196	1.35765e-05	0.0325854
cg25334660	chr8	42270520	42270521	0.644236	0.457244	1.37038e-05	0.0326472
cg03201166	chr3	24170261	24170262	0.574658	0.372305	1.41581e-05	0.0331113
cg19495969	chr11	126443490	126443491	0.77297	0.528914	1.42885e-05	0.0331113
cg12145043	chr4	174357286	174357287	0.716789	0.557491	1.4566e-05	0.0331113
cg02212009	chr11	12820860	12820861	0.785206	0.644905	1.45735e-05	0.0331113
cg00245075	chr12	51756242	51756243	0.398792	0.590542	1.4603e-05	0.0331113
cg07019638	chr11	64635774	64635775	0.926295	0.87869	1.47188e-05	0.0331113
cg14975535	chr14	54208439	54208440	0.668354	0.448261	1.47278e-05	0.0331113
cg02354452	chr19	43975664	43975665	0.649637	0.782685	1.47685e-05	0.0331113
cg11734841	chr17	9963861	9963862	0.852557	0.740368	1.49165e-05	0.0331113
cg06004017	chr22	28191222	28191223	0.48559	0.662505	1.49281e-05	0.0331113
cg22705835	chr10	65332833	65332834	0.64647	0.463101	1.50782e-05	0.0332151
cg00160522	chr4	1007062	1007063	0.501782	0.716255	1.52257e-05	0.0333118
cg08878368	chr16	51183363	51183364	0.199154	0.495663	1.55321e-05	0.0336807	1
cg15616382	chr10	28030839	28030840	0.30484	0.492935	1.56798e-05	0.0336807
cg06726820	chr3	139259742	139259743	0.753128	0.540616	1.59049e-05	0.0336807
cg27036638	chr12	53608721	53608722	0.448282	0.627675	1.61602e-05	0.0336807
cg05784201	chr9	139407609	139407610	0.748772	0.848516	1.65472e-05	0.0336807
cg24608381	chr2	139538746	139538747	0.351168	0.561979	1.65948e-05	0.0336807
cg20460554	chr21	43917260	43917261	0.747343	0.584211	1.67314e-05	0.0336807	1
cg05600421	chr11	30597981	30597982	0.870658	0.751687	1.69558e-05	0.0336807
cg24382712	chr10	119802739	119802740	0.626859	0.438335	1.69712e-05	0.0336807
cg06290014	chr2	107103029	107103030	0.515993	0.670492	1.7024e-05	0.0336807
cg01905210	chr3	138154620	138154621	0.675703	0.426008	1.71701e-05	0.0336807
cg04458969	chr2	183733105	183733106	0.48614	0.278098	1.71725e-05	0.0336807
cg06868307	chr9	136444128	136444129	0.534441	0.662484	1.72585e-05	0.0336807
cg17789193	chr19	14533491	14533492	0.311941	0.54515	1.72689e-05	0.0336807
cg10163377	chr10	99478368	99478369	0.255977	0.415556	1.73307e-05	0.0336807
cg16934235	chr11	108423124	108423125	0.57315	0.352495	1.73463e-05	0.0336807
cg00873601	chr12	116044025	116044026	0.372321	0.571721	1.74126e-05	0.0336807
cg11087503	chr14	52499897	52499898	0.658952	0.389865	1.75464e-05	0.0336807
cg06829645	chr13	106759718	106759719	0.441276	0.612128	1.75996e-05	0.0336807
cg16689724	chr6	112430512	112430513	0.539463	0.742431	1.77137e-05	0.0336807
cg01872122	chr5	16940481	16940482	0.470969	0.636402	1.79214e-05	0.0336807
cg19619416	chr1	1992232	1992233	0.643958	0.824139	1.79258e-05	0.0336807
cg18471635	chr11	104769411	104769412	0.690363	0.497474	1.79363e-05	0.0336807
cg16779811	chr8	615409	615410	0.613614	0.762914	1.80349e-05	0.0336807
cg05933815	chr16	22012743	22012744	0.761925	0.623196	1.8136e-05	0.0336807
cg22330763	chr6	44194767	44194768	0.834289	0.656548	1.81822e-05	0.0336807
cg10557578	chr8	37758453	37758454	0.522249	0.689512	1.82218e-05	0.0336807
cg02932364	chr1	227981671	227981672	0.696428	0.502444	1.84181e-05	0.033849
cg02826685	chr4	1009808	1009809	0.581854	0.731812	1.85329e-05	0.0338665
cg02682525	chr11	113258277	113258278	0.392261	0.528249	1.86548e-05	0.0338966
cg06309788	chr13	40026426	40026427	0.676806	0.445917	1.87889e-05	0.0339104
cg03711854	chr19	45663488	45663489	0.604411	0.708442	1.92392e-05	0.0339104
cg13261802	chr3	132760544	132760545	0.612333	0.440176	1.92922e-05	0.0339104
cg13352306	chr11	62381264	62381265	0.668681	0.764089	1.93042e-05	0.0339104
cg06155620	chr1	209527581	209527582	0.792887	0.644895	1.93409e-05	0.0339104
cg27024408	chr15	61327619	61327620	0.794825	0.606746	1.93729e-05	0.0339104
cg22031783	chr1	3128606	3128607	0.418278	0.71613	1.94137e-05	0.0339104
cg16935790	chr17	77043246	77043247	0.772869	0.547369	1.95059e-05	0.0339104
cg19630681	chr3	64429607	64429608	0.662506	0.414331	2.00132e-05	0.0341781
cg19656950	chr13	100607772	100607773	0.651196	0.466722	2.0195e-05	0.0341781
cg21126506	chr14	76954980	76954981	0.699284	0.81167	2.0309e-05	0.0341781
cg21216351	chr7	42063999	42064000	0.857477	0.684532	2.03547e-05	0.0341781
cg24402667	chr17	36612623	36612624	0.543111	0.710891	2.03737e-05	0.0341781
cg21056788	chr13	36944443	36944444	0.53675	0.735649	2.03862e-05	0.0341781
cg20792590	chr17	5982765	5982766	0.50079	0.735766	2.04037e-05	0.0341781
cg25889475	chr2	183780280	183780281	0.901831	0.84017	2.0544e-05	0.0342348
cg21301514	chr1	245343957	245343958	0.197207	0.332762	2.08018e-05	0.0344856
cg27111053	chr3	62524536	62524537	0.290727	0.520841	2.11764e-05	0.034677
cg07721625	chr2	183732607	183732608	0.423594	0.201793	2.13962e-05	0.034677
cg09434624	chr11	8010881	8010882	0.765306	0.511962	2.16074e-05	0.034677
cg27028281	chr4	114038454	114038455	0.845551	0.649637	2.1764e-05	0.034677
cg19684783	chr5	40905255	40905256	0.711227	0.535967	2.17779e-05	0.034677
cg02546690	chr11	17834480	17834481	0.873908	0.793393	2.20542e-05	0.034677
cg18843739	chr2	192712530	192712531	0.611747	0.416637	2.20709e-05	0.034677
cg10522326	chr1	16134171	16134172	0.560939	0.631283	2.2083e-05	0.034677
cg11528328	chr21	36041683	36041684	0.143365	0.393764	2.20913e-05	0.034677
cg19211915	chr11	32452513	32452514	0.312784	0.504938	2.24198e-05	0.034677
cg08941853	chr1	59449033	59449034	0.587828	0.40214	2.24234e-05	0.034677
cg11422551	chr1	183812856	183812857	0.837037	0.705407	2.25967e-05	0.034677
cg05026014	chr4	1749153	1749154	0.508224	0.724037	2.26155e-05	0.034677
cg09734011	chr5	175976214	175976215	0.565925	0.679524	2.26802e-05	0.034677
cg02898915	chr16	56677510	56677511	0.376002	0.596198	2.28251e-05	0.034677
cg27111444	chr12	54590808	54590809	0.621789	0.778206	2.28562e-05	0.034677
cg06321213	chr16	86009621	86009622	0.535265	0.731886	2.29064e-05	0.034677
cg08030922	chr4	90675036	90675037	0.749945	0.504615	2.30691e-05	0.034677
cg09213929	chr11	111170578	111170579	0.401985	0.234162	2.31083e-05	0.034677
cg02071172	chr3	64430000	64430001	0.707092	0.475488	2.33168e-05	0.034677
cg17966560	chr1	156357871	156357872	0.547985	0.811294	2.34039e-05	0.034677
cg16990174	chr3	72496875	72496876	0.449288	0.277633	2.34538e-05	0.034677
cg14016879	chr9	133354284	133354285	0.392069	0.575488	2.34736e-05	0.034677
cg03506656	chr2	163097510	163097511	0.674715	0.443338	2.35112e-05	0.034677
cg25961432	chr19	48497784	48497785	0.377499	0.575901	2.36128e-05	0.034677
cg13832955	chr7	1153842	1153843	0.430054	0.60047	2.3945e-05	0.0348257
cg18145505	chr15	33009498	33009499	0.167281	0.333714	2.40788e-05	0.0348257
cg10253640	chr11	7535983	7535984	0.491034	0.288762	2.41052e-05	0.0348257
cg03811411	chr5	155753616	155753617	0.75225	0.59153	2.42708e-05	0.0348257
cg13916835	chr17	2078431	2078432	0.633706	0.4288	2.44315e-05	0.0348257
cg01691856	chr15	93215561	93215562	0.659821	0.743915	2.45039e-05	0.0348257
cg11365440	chr3	46608179	46608180	0.617704	0.397539	2.45483e-05	0.0348257
cg27342333	chr7	75592418	75592419	0.170467	0.307867	2.45803e-05	0.0348257
cg05202616	chr12	110993883	110993884	0.639715	0.458453	2.53447e-05	0.0349259
cg10976623	chr17	53801558	53801559	0.828037	0.654958	2.54389e-05	0.0349259
cg25015371	chr6	108874950	108874951	0.543877	0.706349	2.55045e-05	0.0349259
cg20682639	chr5	31799285	31799286	0.415071	0.596435	2.55468e-05	0.0349259
cg06675273	chr15	92936465	92936466	0.461697	0.710087	2.55686e-05	0.0349259
ch.20.19661794R	chr20	19713794	19713794	0.0374204	0.0557531	2.55961e-05	0.0349259
cg26124860	chr3	42918681	42918682	0.535369	0.729202	2.58077e-05	0.0349259
cg18766210	chr3	55525577	55525578	0.621061	0.427217	2.58993e-05	0.0349259
cg25695610	chr12	56040106	56040107	0.226735	0.435561	2.59582e-05	0.0349259
cg10414208	chr17	74669923	74669924	0.756089	0.548362	2.60286e-05	0.0349259
cg04394267	chr3	55523950	55523951	0.394022	0.637358	2.61058e-05	0.0349259
cg23233404	chr6	10887587	10887588	0.212064	0.421877	2.61289e-05	0.0349259
cg25536002	chr15	65670881	65670882	0.419688	0.6201	2.62135e-05	0.0349259
cg24701097	chr6	30159594	30159595	0.523399	0.687866	2.622e-05	0.0349259
cg17680211	chr10	31907941	31907942	0.739737	0.544546	2.63486e-05	0.0349259
cg11873854	chr9	139642875	139642876	0.596057	0.707139	2.64279e-05	0.0349259
cg14233604	chr9	83412508	83412509	0.612743	0.388571	2.66688e-05	0.0349259
cg13378649	chr1	222927856	222927857	0.548542	0.276656	2.68399e-05	0.0349259
cg19962750	chr7	96655444	96655445	0.361248	0.588767	2.69415e-05	0.0349259
cg19008371	chr11	126226766	126226767	0.403993	0.265868	2.70489e-05	0.0349259
cg04897230	chr1	111147561	111147562	0.468531	0.652553	2.70577e-05	0.0349259
cg07147573	chr3	42918806	42918807	0.489003	0.680243	2.70652e-05	0.0349259
cg02726819	chr7	158800869	158800870	0.598614	0.785242	2.71486e-05	0.0349259
cg03154774	chr2	197503878	197503879	0.854614	0.719873	2.75495e-05	0.035187
cg04751089	chr2	227659636	227659637	0.547831	0.303148	2.75744e-05	0.035187
cg22859289	chr13	95358476	95358477	0.297756	0.563903	2.76798e-05	0.035187
cg00799539	chr12	103353183	103353184	0.252378	0.522336	2.79074e-05	0.0353366
cg05148180	chr10	4414968	4414969	0.655846	0.419515	2.81781e-05	0.0354194
cg02054710	chrX	52003656	52003657	0.76385	0.626721	2.81931e-05	0.0354194
cg27485790	chr12	131135293	131135294	0.406999	0.632046	2.86141e-05	0.0358085
cg04776040	chr1	210607796	210607797	0.703914	0.474174	2.87441e-05	0.0358318
cg05263838	chr2	227659406	227659407	0.606612	0.330878	2.89586e-05	0.0359598
cg05292082	chr21	32928345	32928346	0.549276	0.346922	2.94249e-05	0.0363982
cg27332583	chr18	35150602	35150603	0.383351	0.563414	2.95423e-05	0.0364035
cg00165631	chr1	201159988	201159989	0.275005	0.399765	2.97448e-05	0.0364448
cg08203715	chr11	126226154	126226155	0.438496	0.282744	2.98246e-05	0.0364448
cg12299795	chr1	64982093	64982094	0.881092	0.774506	2.99158e-05	0.0364448
cg12351587	chr4	85405251	85405252	0.40766	0.613601	3.0339e-05	0.0368209
cg17074704	chr1	92350430	92350431	0.430912	0.231506	3.05837e-05	0.0369783
cg25306875	chr2	121372101	121372102	0.672168	0.517161	3.07105e-05	0.0369859
cg22999025	chr17	19977025	19977026	0.486007	0.264267	3.0879e-05	0.0369859
cg05019583	chr14	90359557	90359558	0.471538	0.61851	3.0935e-05	0.0369859
cg15009097	chr4	2294402	2294403	0.710737	0.518864	3.11172e-05	0.0370661
cg06070445	chr3	187453772	187453773	0.797071	0.672433	3.13605e-05	0.0371329
cg11633204	chr8	30585838	30585839	0.506488	0.383375	3.15371e-05	0.0371329
cg14361132	chr2	210288244	210288245	0.619225	0.466295	3.15757e-05	0.0371329
cg03677952	chr22	50524541	50524542	0.164046	0.326448	3.16352e-05	0.0371329	1
cg13226308	chr11	35019673	35019674	0.777587	0.640365	3.18353e-05	0.0372239
cg15205441	chr10	126782357	126782358	0.589035	0.371723	3.19442e-05	0.0372239
cg26031954	chr1	2139327	2139328	0.891773	0.72636	3.25622e-05	0.0376737
cg06975914	chr1	97004302	97004303	0.675096	0.452738	3.25644e-05	0.0376737
cg20872472	chr1	36600284	36600285	0.722251	0.497132	3.31417e-05	0.0382041
cg02323277	chr12	115109504	115109505	0.254334	0.438618	3.33444e-05	0.0382995
cg22476027	chr6	108492642	108492643	0.2752	0.538249	3.34626e-05	0.0382995
cg13729285	chr9	84764156	84764157	0.690267	0.482375	3.37424e-05	0.0383381
cg19550524	chr11	124043067	124043068	0.667534	0.448653	3.3758e-05	0.0383381
cg01842720	chr11	7535887	7535888	0.517687	0.314901	3.39024e-05	0.0383381
cg07768761	chr3	141513861	141513862	0.630855	0.757232	3.39732e-05	0.0383381
cg27268835	chr16	51475605	51475606	0.33523	0.570262	3.41986e-05	0.038446
cg22533573	chr11	32452771	32452772	0.213467	0.382338	3.4634e-05	0.038446
cg15226248	chr4	3520716	3520717	0.879712	0.914381	3.48067e-05	0.038446
cg00260802	chr20	21372203	21372204	0.548438	0.690133	3.48161e-05	0.038446
cg12334871	chr5	149993971	149993972	0.650471	0.459366	3.48405e-05	0.038446
cg22942532	chr1	2089924	2089925	0.508406	0.683488	3.49916e-05	0.038446
cg06683487	chr16	936480	936481	0.530181	0.736498	3.51547e-05	0.038446
cg25416067	chr17	75315667	75315668	0.802331	0.584596	3.52301e-05	0.038446
cg02182592	chr17	79102969	79102970	0.381136	0.529556	3.52548e-05	0.038446
cg09507608	chr22	29873338	29873339	0.436167	0.674835	3.53598e-05	0.038446
cg00710180	chr2	95723453	95723454	0.298536	0.54691	3.53838e-05	0.038446
cg20516209	chr2	27301943	27301944	0.62812	0.414095	3.56304e-05	0.0385837	1
cg17348479	chr14	97081655	97081656	0.766452	0.555983	3.58896e-05	0.0387339
cg01069451	chr20	3210387	3210388	0.416805	0.551992	3.61642e-05	0.0388997
cg10569820	chr4	24982540	24982541	0.465437	0.700986	3.63244e-05	0.0389419
cg11405200	chr6	14212128	14212129	0.741885	0.592791	3.67203e-05	0.0391798
cg00663183	chr3	15687950	15687951	0.746182	0.572969	3.679e-05	0.0391798
cg08390172	chr2	192711905	192711906	0.526357	0.291365	3.71367e-05	0.0392726
cg20575856	chr10	50428882	50428883	0.390731	0.573792	3.73049e-05	0.0392726
cg22992137	chr2	174171585	174171586	0.43017	0.642189	3.73595e-05	0.0392726
cg01881899	chr21	43652704	43652705	0.384977	0.6043	3.73656e-05	0.0392726
cg05636593	chr17	42429529	42429530	0.727648	0.82508	3.77082e-05	0.039334
cg21032008	chr3	7724717	7724718	0.530886	0.354499	3.77438e-05	0.039334
cg02275418	chr3	15372726	15372727	0.580723	0.422833	3.77909e-05	0.039334
cg23218363	chr2	12674976	12674977	0.830274	0.655119	3.7947e-05	0.039369
cg04604708	chr7	137638053	137638054	0.774012	0.58489	3.81416e-05	0.0394437
cg26978064	chr17	70461791	70461792	0.77519	0.683285	3.83284e-05	0.0394649
cg09491944	chr2	180881175	180881176	0.790087	0.535712	3.85156e-05	0.0394649
cg02376018	chr3	187453520	187453521	0.844325	0.711505	3.86977e-05	0.0394649
cg24694501	chr2	16154177	16154178	0.390358	0.627122	3.87135e-05	0.0394649
cg01866455	chr16	8926201	8926202	0.291791	0.460356	3.87756e-05	0.0394649
cg26101277	chr17	32690412	32690413	0.153436	0.302329	3.91134e-05	0.0396464
cg02417084	chr16	51183533	51183534	0.205265	0.440201	3.92005e-05	0.0396464	1
cg00667298	chr6	29576329	29576330	0.483847	0.668942	3.93514e-05	0.0396666
cg13593090	chr19	9546723	9546724	0.229901	0.384753	3.94671e-05	0.0396666
cg14490735	chr9	39286162	39286163	0.767221	0.618258	3.99796e-05	0.0399009
cg23074996	chr3	132855933	132855934	0.648377	0.4485	4.00613e-05	0.0399009
cg08128148	chr15	57256372	57256373	0.723376	0.485543	4.03401e-05	0.0399009
cg14598764	chr3	125820484	125820485	0.65775	0.803349	4.04821e-05	0.0399009
ch.1.839062R	chr1	25282539	25282539	0.0693363	0.0986821	4.05985e-05	0.0399009
cg15822411	chr11	85566560	85566561	0.85143	0.759094	4.0676e-05	0.0399009
cg15753394	chr6	17282781	17282782	0.402424	0.194312	4.0734e-05	0.0399009
cg10444255	chr2	189718141	189718142	0.699606	0.460602	4.08834e-05	0.0399009
cg08284593	chr13	114057070	114057071	0.673942	0.824855	4.09572e-05	0.0399009
cg04573397	chr6	50691286	50691287	0.12788	0.281045	4.09948e-05	0.0399009
cg14571493	chr4	110834401	110834402	0.753255	0.583074	4.11398e-05	0.0399009
cg16117513	chr1	2139657	2139658	0.643309	0.501833	4.13086e-05	0.0399009
cg25549791	chr1	24126230	24126231	0.174885	0.273426	4.16816e-05	0.0399009
cg09216797	chr10	134514573	134514574	0.784871	0.598605	4.17523e-05	0.0399009
cg20194973	chr22	50524676	50524677	0.336751	0.531712	4.18629e-05	0.0399009	1
cg25822881	chr7	133809438	133809439	0.658997	0.793049	4.19864e-05	0.0399009
cg16009877	chr12	65445111	65445112	0.505984	0.315872	4.20126e-05	0.0399009
cg26476755	chr11	66743796	66743797	0.682322	0.518847	4.20171e-05	0.0399009
cg16851385	chr2	38760707	38760708	0.432945	0.607768	4.21145e-05	0.0399009
cg09234616	chr11	32452592	32452593	0.241903	0.46767	4.21816e-05	0.0399009
cg18865126	chr11	2596606	2596607	0.651248	0.798738	4.26495e-05	0.0400716
cg22550815	chr19	11276529	11276530	0.794273	0.612557	4.26503e-05	0.0400716
cg10854441	chr22	50524691	50524692	0.354862	0.528106	4.2795e-05	0.0400716	1
cg24235882	chr4	54928822	54928823	0.394011	0.595443	4.28603e-05	0.0400716
cg22641280	chr8	60027867	60027868	0.442092	0.665443	4.3769e-05	0.0404043
cg20808613	chr15	89168305	89168306	0.589083	0.38802	4.37798e-05	0.0404043
cg18767278	chr5	1119025	1119026	0.832817	0.688249	4.38066e-05	0.0404043
cg08936516	chr15	93210555	93210556	0.752293	0.611444	4.38447e-05	0.0404043
cg15837100	chr1	22647529	22647530	0.594243	0.450041	4.40391e-05	0.0404043
cg00977978	chr7	139409421	139409422	0.81482	0.620405	4.40775e-05	0.0404043
cg08972081	chr3	139259435	139259436	0.612115	0.363517	4.41964e-05	0.0404043
cg21409965	chr1	37283904	37283905	0.706037	0.484883	4.42369e-05	0.0404043
cg26220985	chr1	168698349	168698350	0.73239	0.51699	4.43469e-05	0.0404043
cg17478552	chr8	143331859	143331860	0.653658	0.446618	4.48341e-05	0.0406961
cg22767001	chr5	8839750	8839751	0.38747	0.552446	4.49202e-05	0.0406961
cg25221984	chr1	145714143	145714144	0.661005	0.446427	4.52356e-05	0.0408668
cg21061960	chr15	93017169	93017170	0.355487	0.506692	4.56582e-05	0.041095
cg09382809	chr6	33770212	33770213	0.530741	0.7154	4.57439e-05	0.041095
cg25578781	chr11	128446070	128446071	0.253077	0.441443	4.61558e-05	0.0413496
cg11603759	chr11	71951714	71951715	0.476036	0.672204	4.63113e-05	0.0413736
cg14395444	chr12	2800182	2800183	0.428271	0.64265	4.67675e-05	0.0416655
cg09105933	chr10	134514612	134514613	0.844607	0.721685	4.71104e-05	0.041671
cg13963315	chr11	4208278	4208279	0.339003	0.184977	4.71916e-05	0.041671
cg06416831	chr5	138474152	138474153	0.874975	0.79494	4.72386e-05	0.041671
cg13771227	chr9	133975990	133975991	0.5098	0.659699	4.7292e-05	0.041671
cg01336162	chr1	92350133	92350134	0.800473	0.615591	4.7504e-05	0.0416819
cg17933009	chr7	93977625	93977626	0.570301	0.321103	4.77332e-05	0.0416819
cg00332146	chr5	175975901	175975902	0.640889	0.770648	4.7819e-05	0.0416819
cg24637261	chr10	75410817	75410818	0.315314	0.462658	4.78228e-05	0.0416819
cg01905773	chr17	79297618	79297619	0.580532	0.439675	4.80004e-05	0.0417081
cg07576074	chr21	46131878	46131879	0.597456	0.42145	4.81122e-05	0.0417081
cg14895029	chr7	2775587	2775588	0.670189	0.800425	4.88879e-05	0.0417421
cg14262035	chr17	42019790	42019791	0.510687	0.67129	4.90171e-05	0.0417421
cg20406747	chr12	53825018	53825019	0.638232	0.759692	4.90618e-05	0.0417421
cg14065526	chr9	139406352	139406353	0.387083	0.534744	4.90648e-05	0.0417421
cg05225634	chr6	156718288	156718289	0.775753	0.906527	4.90714e-05	0.0417421
cg01933709	chr14	67916110	67916111	0.375981	0.541577	4.92036e-05	0.0417421
cg05501584	chr15	92936306	92936307	0.493055	0.712302	4.93231e-05	0.0417421
cg10006762	chr11	65342202	65342203	0.371747	0.200876	4.93553e-05	0.0417421
cg27334900	chr16	56677335	56677336	0.261273	0.500958	4.94508e-05	0.0417421
cg03962359	chr6	154166263	154166264	0.595905	0.793844	4.95311e-05	0.0417421
cg16001418	chr19	36393325	36393326	0.236591	0.429984	4.9579e-05	0.0417421
cg00708678	chr10	91294839	91294840	0.546164	0.339303	4.98717e-05	0.0418788
cg23060465	chr8	141625545	141625546	0.70286	0.475132	5.01603e-05	0.0420115
cg02276909	chr2	153732388	153732389	0.546592	0.331684	5.05759e-05	0.0422496
cg19746186	chr1	60158474	60158475	0.717517	0.506	5.07631e-05	0.0422596
cg10542172	chr2	192097254	192097255	0.691741	0.483083	5.08507e-05	0.0422596
ch.17.1317324F	chr17	48294274	48294274	0.0715351	0.102055	5.12084e-05	0.0424472
cg04322596	chr10	114910865	114910866	0.462571	0.68548	5.1514e-05	0.0425907
cg06431953	chr10	112630726	112630727	0.695731	0.516342	5.19581e-05	0.0428477
cg04460557	chr22	18042646	18042647	0.451911	0.615107	5.21753e-05	0.0429168
cg06607384	chr14	91579859	91579860	0.424705	0.599578	5.26606e-05	0.0431948
cg12198729	chr10	103113705	103113706	0.00583868	0.0131983	5.27989e-05	0.0431948
cg13433729	chr6	159231891	159231892	0.475477	0.692697	5.29161e-05	0.0431948
cg24475598	chr2	221712289	221712290	0.73488	0.567509	5.31514e-05	0.0432252
cg19599368	chr15	50180387	50180388	0.665232	0.463952	5.35317e-05	0.0432252
cg02022733	chr5	140864578	140864579	0.270111	0.480133	5.36394e-05	0.0432252
ch.16.1077096F	chr16	49583512	49583512	0.0433825	0.0631874	5.39411e-05	0.0432252
cg04685962	chr16	50583729	50583730	0.577337	0.343217	5.40002e-05	0.0432252
cg00693172	chr17	8053426	8053427	0.561553	0.672167	5.41253e-05	0.0432252
cg19961522	chr20	30407388	30407389	0.6895	0.801736	5.43167e-05	0.0432252
cg01232748	chr4	54928819	54928820	0.319797	0.516652	5.44124e-05	0.0432252
cg10660666	chr9	134305380	134305381	0.87266	0.832454	5.44849e-05	0.0432252
cg09441736	chr7	101849549	101849550	0.362543	0.644614	5.45692e-05	0.0432252
cg09221932	chr1	87597830	87597831	0.248035	0.152167	5.46585e-05	0.0432252
cg00349495	chr16	5290729	5290730	0.589532	0.546179	5.48817e-05	0.0432252
cg05323683	chr8	95168291	95168292	0.575554	0.381359	5.49507e-05	0.0432252
cg08369014	chr2	25809988	25809989	0.826552	0.755804	5.49694e-05	0.0432252
cg11915001	chr19	12175268	12175269	0.46697	0.650324	5.51984e-05	0.0432252
cg02161701	chr15	90199179	90199180	0.700356	0.464696	5.53087e-05	0.0432252	1
cg13641690	chr15	78114888	78114889	0.58186	0.698963	5.55168e-05	0.0432252
cg02538891	chr9	139549426	139549427	0.593147	0.673896	5.56577e-05	0.0432252
cg24377179	chr3	55523815	55523816	0.482829	0.712082	5.56659e-05	0.0432252
cg00231771	chr6	35748776	35748777	0.302967	0.446212	5.57656e-05	0.0432252
cg10375110	chr4	40337443	40337444	0.577841	0.734311	5.5864e-05	0.0432252
cg16502686	chr21	46712102	46712103	0.869532	0.825376	5.59921e-05	0.0432252
cg02673002	chr11	74459317	74459318	0.56093	0.451482	5.60474e-05	0.0432252
cg21040814	chr21	41518623	41518624	0.583651	0.345897	5.69037e-05	0.0432252
cg16647844	chr1	232903627	232903628	0.728924	0.570858	5.69105e-05	0.0432252
cg17428559	chr12	115135438	115135439	0.260003	0.493758	5.69389e-05	0.0432252
cg24705668	chr4	141949314	141949315	0.737448	0.560915	5.69768e-05	0.0432252
cg20383370	chr4	105419844	105419845	0.792588	0.643207	5.72033e-05	0.0432252
cg13315923	chr3	171921695	171921696	0.283164	0.483758	5.72261e-05	0.0432252
cg10228981	chr16	85283732	85283733	0.610376	0.773889	5.7246e-05	0.0432252
cg07211140	chr11	32455025	32455026	0.21076	0.422351	5.75619e-05	0.0432252
cg11784626	chr10	126782538	126782539	0.756216	0.573528	5.75942e-05	0.0432252
cg22126047	chr22	19003887	19003888	0.467954	0.696834	5.77072e-05	0.0432252
cg19265289	chr17	4615165	4615166	0.569226	0.706096	5.78052e-05	0.0432252
cg20177385	chr3	125820459	125820460	0.50216	0.67739	5.78086e-05	0.0432252
cg19296305	chr4	109030040	109030041	0.779015	0.648472	5.79105e-05	0.0432252
cg03727673	chr1	21966420	21966421	0.660904	0.802229	5.80073e-05	0.0432252
cg22265294	chr12	124904932	124904933	0.604609	0.771798	5.81291e-05	0.0432252
cg05977072	chr8	29732519	29732520	0.408396	0.642865	5.86417e-05	0.0432252
cg04187039	chr16	89048704	89048705	0.593696	0.719761	5.87683e-05	0.0432252
cg23202253	chr12	26902211	26902212	0.774366	0.655401	5.88199e-05	0.0432252
cg01439112	chr3	37904034	37904035	0.306113	0.188059	5.88769e-05	0.0432252
cg08403885	chr2	149373142	149373143	0.423501	0.628727	5.90789e-05	0.0432252
cg09174188	chr1	17055366	17055367	0.536418	0.634176	5.94591e-05	0.0432252
cg08758352	chr17	46205147	46205148	0.275151	0.378846	5.94857e-05	0.0432252
cg20679581	chr8	10222777	10222778	0.680259	0.458503	5.94863e-05	0.0432252
cg11332951	chr1	2396472	2396473	0.451524	0.579563	5.96443e-05	0.0432252
cg02752037	chr19	4829518	4829519	0.262044	0.427064	5.97835e-05	0.0432252
cg02014217	chr4	1015600	1015601	0.635556	0.756031	5.97862e-05	0.0432252
cg00154455	chr8	146023573	146023574	0.691965	0.53291	5.99478e-05	0.0432252
cg19384448	chr1	10977926	10977927	0.501224	0.691488	6.03654e-05	0.0432252
cg20006729	chr12	7033146	7033147	0.765476	0.643015	6.05547e-05	0.0432252
cg08876518	chr16	81528229	81528230	0.757656	0.599363	6.0619e-05	0.0432252
cg06169627	chr1	2938819	2938820	0.447068	0.597229	6.07234e-05	0.0432252
cg18971591	chr1	220583389	220583390	0.247116	0.421649	6.07484e-05	0.0432252
cg05641849	chr4	1748820	1748821	0.557301	0.701021	6.07499e-05	0.0432252
cg15425427	chr11	65406154	65406155	0.255667	0.128854	6.08719e-05	0.0432252
cg25430192	chr7	96643508	96643509	0.250428	0.444894	6.0879e-05	0.0432252
cg12894883	chr22	22288473	22288474	0.655412	0.895349	6.08829e-05	0.0432252
cg25383479	chr6	108491702	108491703	0.273272	0.507319	6.11393e-05	0.0432385
cg09167976	chr5	56835389	56835390	0.729504	0.520048	6.15235e-05	0.0432385
cg27059354	chr14	100346529	100346530	0.700681	0.516765	6.1694e-05	0.0432385
cg04033390	chr12	128887209	128887210	0.696051	0.494255	6.17302e-05	0.0432385
cg20258039	chr11	75162105	75162106	0.63658	0.790043	6.17409e-05	0.0432385
cg04291404	chr8	49892745	49892746	0.663934	0.477513	6.21309e-05	0.0432385
cg15822656	chr7	30321030	30321031	0.648443	0.749778	6.21669e-05	0.0432385
cg11081251	chr15	65375977	65375978	0.255108	0.40515	6.23676e-05	0.0432385
cg21921016	chr8	42330638	42330639	0.833601	0.710692	6.2413e-05	0.0432385
cg01987525	chr14	95883697	95883698	0.547702	0.746087	6.24695e-05	0.0432385
cg21795221	chr6	156718262	156718263	0.544011	0.713507	6.25776e-05	0.0432385
cg13858227	chr10	95517463	95517464	0.493353	0.331883	6.27722e-05	0.0432385
cg05972059	chr3	66456600	66456601	0.480494	0.677287	6.27827e-05	0.0432385
cg16741128	chr2	64860886	64860887	0.806659	0.638801	6.27839e-05	0.0432385
cg20431250	chr6	108492653	108492654	0.270475	0.543402	6.29672e-05	0.0432721
cg21205139	chr4	156681475	156681476	0.646345	0.471652	6.31613e-05	0.0433129
cg13817341	chr16	89977788	89977789	0.92475	0.905144	6.35513e-05	0.0434189
cg16363807	chr11	85821127	85821128	0.83304	0.78114	6.35859e-05	0.0434189
cg24362824	chr2	158882454	158882455	0.645792	0.7572	6.37239e-05	0.043421
cg22908922	chr14	105855008	105855009	0.738154	0.816996	6.40184e-05	0.0435294
cg12536279	chr11	711129	711130	0.154635	0.261556	6.46568e-05	0.0438707
cg01566166	chr2	219921571	219921572	0.613069	0.755473	6.49903e-05	0.0440042
cg08199953	chr16	51183473	51183474	0.174505	0.445217	6.54117e-05	0.0440981	1
cg03886436	chr3	118491179	118491180	0.643785	0.439671	6.54345e-05	0.0440981
cg27652350	chr15	101420989	101420990	0.347329	0.597499	6.56441e-05	0.0440981
cg15579376	chr3	138154754	138154755	0.837509	0.620526	6.5855e-05	0.0440981
cg20986307	chr12	50504698	50504699	0.445903	0.316024	6.58945e-05	0.0440981
cg02223801	chr7	157366933	157366934	0.715572	0.500729	6.59516e-05	0.0440981
cg27292417	chr3	53850724	53850725	0.428639	0.658357	6.62236e-05	0.0441881
cg00697095	chr17	37897076	37897077	0.751367	0.602771	6.63656e-05	0.0441911
cg12262181	chr10	114910849	114910850	0.435992	0.647911	6.67456e-05	0.0443524
cg06257052	chr2	240117222	240117223	0.430874	0.728422	6.69655e-05	0.0444067
cg21297493	chr1	156357905	156357906	0.557468	0.793363	6.74852e-05	0.0444974
cg02588283	chr7	93954346	93954347	0.788544	0.550687	6.75384e-05	0.0444974
cg00601648	chr8	131974587	131974588	0.321581	0.514946	6.78274e-05	0.0444974
cg06916740	chr6	91188911	91188912	0.547819	0.381122	6.78421e-05	0.0444974
cg27550918	chr10	75410777	75410778	0.426313	0.589774	6.78503e-05	0.0444974
cg17197051	chr22	32870183	32870184	0.543065	0.41554	6.80482e-05	0.0444974
cg04257841	chr17	5976451	5976452	0.454831	0.65021	6.84706e-05	0.0444974
cg03732056	chr8	21771059	21771060	0.398468	0.560534	6.8518e-05	0.0444974
cg15109449	chr1	12363259	12363260	0.572786	0.419839	6.85787e-05	0.0444974
cg27391982	chr13	76957970	76957971	0.750487	0.536285	6.86194e-05	0.0444974
cg03265991	chr16	66646895	66646896	0.472901	0.658223	6.89447e-05	0.0444974
cg26392737	chr8	21916853	21916854	0.273327	0.406686	6.90425e-05	0.0444974
cg10727673	chr3	136537267	136537268	0.430531	0.270573	6.92454e-05	0.0444974
cg17330252	chr12	69809627	69809628	0.554364	0.389424	6.92912e-05	0.0444974
cg16375048	chr4	157883937	157883938	0.823656	0.651339	6.93239e-05	0.0444974
cg05235540	chr6	30582174	30582175	0.797596	0.671412	6.95264e-05	0.0444974
cg24694743	chr1	32088013	32088014	0.450683	0.601617	6.95394e-05	0.0444974
cg16434098	chr5	167181836	167181837	0.69343	0.470977	6.95926e-05	0.0444974
cg23764603	chr17	19976820	19976821	0.431666	0.235662	6.97708e-05	0.0445228
cg21136399	chr17	277536	277537	0.594729	0.812997	7.04521e-05	0.0448059
cg04491365	chr4	144141639	144141640	0.865005	0.717342	7.05586e-05	0.0448059
cg11374596	chr2	29744454	29744455	0.567334	0.727709	7.07271e-05	0.0448059
cg13631318	chr11	13987766	13987767	0.236496	0.407863	7.09808e-05	0.0448059
cg17519101	chr15	78526804	78526805	0.337595	0.475445	7.09939e-05	0.0448059
cg08594043	chr15	68877272	68877273	0.489105	0.658258	7.12753e-05	0.0448059
cg23207527	chr6	17283113	17283114	0.814877	0.651448	7.14976e-05	0.0448059
cg14527333	chr2	220381808	220381809	0.603968	0.754592	7.16987e-05	0.0448059
cg14188346	chr9	98811640	98811641	0.412205	0.562086	7.1766e-05	0.0448059
cg03564338	chr16	50585384	50585385	0.557425	0.345899	7.17989e-05	0.0448059
cg16860971	chr12	132643897	132643898	0.953745	0.917013	7.18287e-05	0.0448059
cg01932197	chr7	83087065	83087066	0.522116	0.328413	7.18862e-05	0.0448059
cg04498679	chr6	31895598	31895599	0.329234	0.467956	7.20883e-05	0.0448449
cg03640756	chr5	140864593	140864594	0.190041	0.37079	7.22905e-05	0.0448512
cg08479629	chr2	19387323	19387324	0.732745	0.797757	7.23773e-05	0.0448512
cg19434410	chr8	145761601	145761602	0.634481	0.718043	7.30719e-05	0.0451946
cg18161956	chr12	115112626	115112627	0.415024	0.633056	7.33575e-05	0.0452273
cg12912293	chr1	150849805	150849806	0.743587	0.528431	7.34061e-05	0.0452273
cg07543883	chr19	10213271	10213272	0.483231	0.727454	7.38796e-05	0.0454321	1
cg25752754	chr2	20349535	20349536	0.724673	0.533863	7.45141e-05	0.0454517
cg00910616	chr1	41245733	41245734	0.616877	0.716885	7.4576e-05	0.0454517
cg08115618	chr8	134667555	134667556	0.50293	0.646396	7.46364e-05	0.0454517
cg05855124	chr12	128896756	128896757	0.751131	0.552185	7.4651e-05	0.0454517
cg07135303	chr12	53645202	53645203	0.611531	0.497742	7.47601e-05	0.0454517
cg13734043	chr17	56270198	56270199	0.383302	0.545637	7.47816e-05	0.0454517
cg17353079	chr6	31779020	31779021	0.48685	0.574319	7.49008e-05	0.0454517
cg26256630	chr6	30070738	30070739	0.700927	0.525921	7.51013e-05	0.0454875
cg11390741	chr3	37807702	37807703	0.717845	0.491106	7.52764e-05	0.0455079
cg23120936	chr6	44251344	44251345	0.270838	0.441672	7.55148e-05	0.0455569
cg24235633	chr16	29875177	29875178	0.83403	0.695602	7.59575e-05	0.0455569
cg16655765	chr6	110680256	110680257	0.689096	0.521887	7.60044e-05	0.0455569
cg04761824	chr9	117905075	117905076	0.43086	0.624688	7.60168e-05	0.0455569
cg16003238	chr15	65670876	65670877	0.353737	0.541047	7.60905e-05	0.0455569
cg18273401	chr14	55600338	55600339	0.828192	0.703832	7.62074e-05	0.0455569
cg10316474	chr22	39410068	39410069	0.305828	0.46638	7.63794e-05	0.045575
cg16008148	chr1	221062819	221062820	0.558036	0.707784	7.67786e-05	0.0457283
cg07404514	chr6	31698744	31698745	0.882646	0.826396	7.71536e-05	0.045821
cg22156842	chr3	136537169	136537170	0.712755	0.532081	7.72645e-05	0.045821
cg06617490	chr8	144158344	144158345	0.538425	0.723786	7.73616e-05	0.045821
cg09686390	chr10	73735333	73735334	0.478761	0.645466	7.76935e-05	0.0458903
cg00286119	chr8	29732574	29732575	0.402079	0.593586	7.77639e-05	0.0458903
cg05408094	chr13	113097633	113097634	0.397911	0.257697	7.80702e-05	0.0459867
cg02760555	chr12	113826879	113826880	0.733903	0.829836	7.82561e-05	0.0460119
cg02954563	chr14	101213547	101213548	0.607737	0.464463	7.86722e-05	0.0461721
cg13720362	chr6	108492271	108492272	0.275424	0.508669	7.92946e-05	0.0464526
cg21194115	chr5	607516	607517	0.587565	0.742497	7.9837e-05	0.0466218
cg17015844	chr12	103352694	103352695	0.118204	0.24396	7.98733e-05	0.0466218
cg26759179	chr10	121125566	121125567	0.674701	0.546294	8.01683e-05	0.0467093
cg25401628	chr20	46415688	46415689	0.596243	0.44205	8.05942e-05	0.0468725
ch.1.4784808F	chr1	240807690	240807690	0.0982483	0.160981	8.07994e-05	0.046907
cg17378686	chr3	46925524	46925525	0.523305	0.305289	8.10863e-05	0.0469888
cg17575906	chr5	111090585	111090586	0.606946	0.435726	8.18182e-05	0.0469961
cg22029284	chr1	3077356	3077357	0.540378	0.698837	8.18426e-05	0.0469961
cg23166828	chr12	132962538	132962539	0.434813	0.30367	8.1879e-05	0.0469961
cg07499899	chr1	21966310	21966311	0.561168	0.737183	8.19131e-05	0.0469961
cg02900757	chr10	126782576	126782577	0.644748	0.44142	8.20528e-05	0.0469961
cg25763426	chr12	124905102	124905103	0.407049	0.622179	8.21154e-05	0.0469961
cg01839898	chr4	6465329	6465330	0.39518	0.545945	8.21219e-05	0.0469961
cg01243773	chr11	125050012	125050013	0.629097	0.806197	8.25369e-05	0.0470618
cg02881369	chr22	36013307	36013308	0.81102	0.844203	8.2704e-05	0.0470618
cg10769535	chr1	172115154	172115155	0.680703	0.460146	8.27728e-05	0.0470618
cg17394304	chr3	187453973	187453974	0.770543	0.681599	8.29552e-05	0.0470618
cg09643404	chr17	42019840	42019841	0.628009	0.722274	8.30323e-05	0.0470618
cg03725573	chr11	113962901	113962902	0.432221	0.617519	8.31174e-05	0.0470618
cg14518185	chr14	68648563	68648564	0.782052	0.593586	8.34903e-05	0.0470618
cg20411555	chr7	130600075	130600076	0.412897	0.638756	8.36019e-05	0.0470618
cg23257225	chr1	203123144	203123145	0.446422	0.647309	8.36227e-05	0.0470618
cg21140079	chr1	162667252	162667253	0.745086	0.545028	8.37697e-05	0.0470618
cg26015019	chr3	11631138	11631139	0.754875	0.627864	8.38462e-05	0.0470618
cg17228898	chr5	131284489	131284490	0.787163	0.643396	8.46469e-05	0.0473455
cg21949355	chr5	107032139	107032140	0.314825	0.49168	8.49365e-05	0.0473455
cg20536794	chr5	153921858	153921859	0.43844	0.612948	8.51507e-05	0.0473455
cg03561745	chr11	129843924	129843925	0.718932	0.527927	8.51751e-05	0.0473455
cg07236204	chr1	199372786	199372787	0.794069	0.616675	8.53598e-05	0.0473455
cg22077553	chr1	171621732	171621733	0.470197	0.575777	8.54879e-05	0.0473455
cg02278319	chr16	596009	596010	0.632986	0.722441	8.56403e-05	0.0473455
cg12182708	chr10	99223744	99223745	0.62821	0.465838	8.56987e-05	0.0473455
cg07447742	chr13	49793170	49793171	0.577188	0.751536	8.57043e-05	0.0473455
cg22158992	chr5	1021831	1021832	0.609479	0.384629	8.60368e-05	0.0473455
cg01717376	chr2	219574845	219574846	0.396171	0.250349	8.60542e-05	0.0473455
cg09455722	chr6	33217326	33217327	0.0207532	0.0333505	8.61183e-05	0.0473455
cg02665843	chr12	98503559	98503560	0.638222	0.453229	8.63408e-05	0.0473469
cg13110334	chr22	19003848	19003849	0.446009	0.64427	8.64152e-05	0.0473469
cg13600632	chr9	129169002	129169003	0.546851	0.705864	8.68789e-05	0.04752
cg24680082	chr11	93275719	93275720	0.410101	0.2027	8.71866e-05	0.0475806
cg13564428	chr9	112258419	112258420	0.579139	0.395594	8.74531e-05	0.0475806
cg12698750	chr1	193512498	193512499	0.845129	0.694974	8.7564e-05	0.0475806
cg16586518	chr3	47040214	47040215	0.335132	0.493022	8.79004e-05	0.0475806
cg14019464	chr20	377350	377351	0.70333	0.818698	8.82063e-05	0.0475806
cg24667736	chr3	111584232	111584233	0.71387	0.564685	8.83108e-05	0.0475806
cg07093825	chr14	69728392	69728393	0.578563	0.448032	8.83438e-05	0.0475806
cg00557630	chr19	51017123	51017124	0.464535	0.606601	8.84836e-05	0.0475806
cg05640416	chr10	135176430	135176431	0.795641	0.868566	8.8539e-05	0.0475806
cg02598564	chr10	72822634	72822635	0.449785	0.625011	8.8553e-05	0.0475806
cg12593411	chr19	10213722	10213723	0.460809	0.671225	8.88129e-05	0.0475806	1
cg23201812	chr11	34771918	34771919	0.481997	0.258139	8.88396e-05	0.0475806
cg15407058	chr17	80175989	80175990	0.593093	0.723522	8.89129e-05	0.0475806
cg06420480	chr17	78923244	78923245	0.590186	0.684501	9.0238e-05	0.0479433
cg11726150	chr6	31845172	31845173	0.329568	0.447557	9.02525e-05	0.0479433
cg16450249	chr13	98868494	98868495	0.567448	0.400901	9.03086e-05	0.0479433
cg15025200	chr1	152161237	152161238	0.318481	0.568739	9.033e-05	0.0479433
cg13992444	chr6	149368110	149368111	0.382583	0.203857	9.0336e-05	0.0479433
cg22562003	chr5	123990364	123990365	0.782684	0.643266	9.09371e-05	0.048072
cg00020474	chr1	8214963	8214964	0.410333	0.61968	9.10127e-05	0.048072
cg04522932	chr7	100198561	100198562	0.657932	0.74273	9.1027e-05	0.048072	1
cg20417424	chr1	77331940	77331941	0.293305	0.480037	9.13695e-05	0.0481738
cg11727031	chr10	133373362	133373363	0.722062	0.800538	9.16439e-05	0.0482016
cg22236890	chr8	143331971	143331972	0.474208	0.319606	9.1722e-05	0.0482016
cg00287841	chr8	131453955	131453956	0.49562	0.731957	9.19798e-05	0.0482582
cg09907439	chr12	109031953	109031954	0.475388	0.686077	9.24073e-05	0.048355
cg26228280	chr1	12514410	12514411	0.844588	0.756146	9.24783e-05	0.048355
cg18628297	chr5	55128492	55128493	0.445189	0.544158	9.27287e-05	0.048355
cg01079019	chr16	21566602	21566603	0.624952	0.49713	9.2861e-05	0.048355
cg11116274	chr10	134334283	134334284	0.668929	0.495552	9.2916e-05	0.048355
cg17812751	chr4	3478348	3478349	0.758403	0.821834	9.31814e-05	0.0483787
cg25095171	chr14	93577304	93577305	0.759882	0.816932	9.32624e-05	0.0483787
cg02125365	chr5	78813058	78813059	0.348426	0.512717	9.35246e-05	0.0484242
cg13162690	chr6	99049704	99049705	0.386725	0.611621	9.36513e-05	0.0484242
cg20678043	chr1	110741823	110741824	0.739932	0.848639	9.41344e-05	0.0484966
cg25055477	chr6	34360916	34360917	0.157734	0.0992118	9.4152e-05	0.0484966
cg11674933	chr1	36948313	36948314	0.614619	0.722801	9.42636e-05	0.0484966
cg06758644	chr1	12533120	12533121	0.704623	0.547317	9.43945e-05	0.0484966
cg07841059	chr1	151267394	151267395	0.697039	0.84649	9.47198e-05	0.0485861
cg12638731	chr13	36045281	36045282	0.16681	0.378968	9.55277e-05	0.0489144
cg21859216	chr14	104690074	104690075	0.756709	0.620499	9.59962e-05	0.0489144
cg05498866	chr8	22018549	22018550	0.516624	0.652651	9.61371e-05	0.0489144
cg05179172	chr5	132948974	132948975	0.631577	0.774581	9.61547e-05	0.0489144
cg20584732	chr15	42349694	42349695	0.469465	0.309839	9.61771e-05	0.0489144
cg18766054	chr8	1992139	1992140	0.763247	0.617914	9.65005e-05	0.0489144
cg24446009	chr12	124904701	124904702	0.518772	0.68469	9.65229e-05	0.0489144
cg17634572	chr8	20146604	20146605	0.671604	0.497791	9.65764e-05	0.0489144
cg27408345	chr10	112630738	112630739	0.674178	0.496954	9.69831e-05	0.0490431
cg27490391	chr13	40152187	40152188	0.782844	0.672734	9.77486e-05	0.0493526
cg09582545	chr22	39440294	39440295	0.496051	0.626111	9.79191e-05	0.0493612
cg14807565	chr10	94179972	94179973	0.398405	0.550136	9.82993e-05	0.0494141
cg02131639	chr3	57203310	57203311	0.418282	0.546735	9.84316e-05	0.0494141
cg04218124	chr2	219284345	219284346	0.640803	0.75226	9.86002e-05	0.0494141
cg20711828	chr6	129204125	129204126	0.577775	0.371547	9.86385e-05	0.0494141
cg17410660	chr11	124806508	124806509	0.361909	0.539782	9.89199e-05	0.049478	1
cg19200589	chr21	36041605	36041606	0.122535	0.374519	9.93286e-05	0.0496053
cg10416963	chr4	121844401	121844402	0.390368	0.197218	9.9615e-05	0.0496712
cg26321969	chr11	118799402	118799403	0.167395	0.215756	9.99084e-05	0.0497403
cg13719901	chr3	46608139	46608140	0.411669	0.244749	0.00010029	0.0497963
cg24767237	chr5	172662724	172662725	0.608514	0.719897	0.00010033	0.0497963
cg16738453	chr1	57029014	57029015	0.282318	0.471502	0.000100684	0.0498086
cg20485758	chr6	26088446	26088447	0.567168	0.391297	0.000101125	0.0498086
cg19225031	chr1	36602646	36602647	0.93134	0.86195	0.000101223	0.0498086
cg23518541	chr3	25472652	25472653	0.64979	0.375187	0.00010138	0.0498086
cg24362829	chr1	178455607	178455608	0.613181	0.680109	0.0001014	0.0498086
cg14598670	chr4	30952584	30952585	0.739325	0.604068	0.000101436	0.0498086
cg21167157	chr12	123326461	123326462	0.307728	0.475848	0.000101439	0.0498086
cg23760873	chr17	53805086	53805087	0.887267	0.833738	0.000101962	0.0499887
